# Supplementary material for: Heterochronic transcription factor expression drives cone-dominant retina development in 13-lined ground squirrels
Source: eLife. 2026 Feb 6;14:RP108485. doi: 10.7554/eLife.108485 (PMC12880807; doi:10.7554/eLife.108485)
Supplement: Supplementary file 1. — Counts for each cell type in each scRNA- and scATAC-Seq library are also shown. [file elife-108485-supp1.zip]

Archive with 1 entries (1 files):
- Supplementary File 1List of cell numbers and cell typespecific patterns of differential gene expression chromatin accessibility and motif enrichment in accessible chromatin for 13LGS..xlsx
