# Supplementary material for: Heterochronic transcription factor expression drives cone-dominant retina development in 13-lined ground squirrels
Source: eLife. 2026 Feb 6;14:RP108485. doi: 10.7554/eLife.108485 (PMC12880807; doi:10.7554/eLife.108485)
Supplement: Supplementary file 1. — Counts for each cell type in each scRNA- and scATAC-Seq library are also shown. [file elife-108485-supp1.zip › Supplementary File 1List of cell numbers and cell typespecific patterns of differential gene expression chromatin accessibility and motif enrichment in accessible chromatin for 13LGS..xlsx]

## Sheet: Content
Table	Content
Genes	Marker genes for each cell type
Peaks	Marker peaks for each cell type
Motifs	Marker motifs for each cell type
13 LGS scRNAseq cell counts	number of cells per cell type in scRNAseq
13 LGS scATACseq cell counts	number of cells per cell type in scATACseq

## Sheet: Genes
cluster	avg_log2FC	pct.1	pct.2	p_val_adj	gene
Early_RPC	2.32843	0.578	0.077	0	Cenpf
Early_RPC	2.2324	0.824	0.122	0	Id3
Early_RPC	2.17733	0.733	0.112	0	Top2a
Early_RPC	1.97464	0.97	0.47	0	Hmgb2
Early_RPC	1.92053	0.707	0.205	0	Ube2c
Early_RPC	1.82734	0.977	0.401	0	Dapl1
Early_RPC	1.69309	0.877	0.219	0	Hells
Early_RPC	1.5994	0.658	0.113	0	Nusap1
Early_RPC	1.59267	0.789	0.209	0	Cks2
Early_RPC	1.5693	0.888	0.231	0	Id1
Early_RPC	1.47098	0.784	0.123	0	Pclaf
Early_RPC	1.46271	0.554	0.068	0	Prc1
Early_RPC	1.45925	0.253	0.018	0	Aldh1a1
Early_RPC	1.44576	0.988	0.458	0	Vim
Early_RPC	1.42627	0.902	0.255	0	Ptprz1
Early_RPC	1.40676	0.888	0.189	0	Hes1
Early_RPC	1.40011	0.527	0.083	0	Sfrp2
Early_RPC	1.37539	0.668	0.072	0	Atad2
Early_RPC	1.34906	0.793	0.165	0	Dut
Early_RPC	1.32251	0.936	0.399	0	Mdk
Early_RPC	1.32063	0.979	0.624	0	Dek
Early_RPC	1.30873	0.941	0.431	0	Siva1
Early_RPC	1.29857	0.367	0.036	0	Aspm
Early_RPC	1.24717	0.623	0.148	0	Tpx2
Early_RPC	1.24141	0.868	0.326	0	Pcna
Early_RPC	1.22218	0.751	0.151	0	Grb10
Early_RPC	1.22082	0.718	0.16	0	Smc4
Early_RPC	1.21749	0.801	0.206	0	Gmnn
Early_RPC	1.20962	0.601	0.171	0	Flrt3
Early_RPC	1.20065	0.998	0.843	0	LOC101961988
Early_RPC	1.19078	0.516	0.054	0	Mki67
Early_RPC	1.1749	0.972	0.614	0	Nap1l1
Early_RPC	1.17001	0.678	0.203	0	PTTG1
Early_RPC	1.16931	0.936	0.435	0	Cdh2
Early_RPC	1.16821	0.972	0.66	0	RPL24-like
Early_RPC	1.16221	0.999	0.918	0	H2AFZ-like
Early_RPC	1.14821	0.982	0.531	0	Gng5
Early_RPC	1.13587	0.834	0.299	0	HBA1
Early_RPC	1.12811	1	0.921	0	Rps17
Early_RPC	1.10688	0.646	0.06	0	CCND1
Early_RPC	1.10225	0.962	0.588	0	Cbx5
Early_RPC	1.07177	0.968	0.572	0	Srsf9
Early_RPC	1.06581	0.444	0.046	0	Cenpe
Early_RPC	1.06138	0.995	0.767	0	G31355
Early_RPC	1.06127	0.728	0.2	0	Lbr
Early_RPC	1.05931	0.529	0.077	0	Ccna2
Early_RPC	1.05904	0.699	0.197	0	Trim59
Early_RPC	1.03726	0.577	0.055	0	Brca2
Early_RPC	1.03483	0.518	0.078	0	Mis18bp1
Early_RPC	1.03315	0.933	0.528	0	Tmpo
Early_RPC	1.02683	0.998	0.837	0	Rpl31
Early_RPC	1.02141	0.916	0.488	0	Nasp
Early_RPC	1.02108	0.508	0.031	0	Rarres2
Early_RPC	1.01924	0.249	0.05	0	Aldh1a3
Early_RPC	1.01738	0.944	0.496	0	Eef1d
Early_RPC	1.01475	1	0.968	0	Rps15a
Early_RPC	1.00728	0.801	0.284	0	Lmnb1
Early_RPC	1.00585	0.648	0.143	0	Hbe1
Early_RPC	1.00512	0.825	0.239	0	Mcm7
Early_RPC	1.00306	0.743	0.201	0	RPL39-like.2
Early_RPC	0.998623	1	0.961	0	Rpl23a
Early_RPC	0.994729	0.553	0.06	0	Clspn
Early_RPC	0.989503	0.765	0.198	0	Crybb3
Early_RPC	0.983648	0.486	0.066	0	Cdk1
Early_RPC	0.972387	0.608	0.07	0	Mcm3
Early_RPC	0.968852	0.622	0.06	0	Zfp36l1
Early_RPC	0.966621	1	0.953	0	Rps26
Early_RPC	0.966196	1	0.95	0	Rpl37
Early_RPC	0.958126	0.999	0.921	0	Rpl27a
Early_RPC	0.955151	0.714	0.145	0	Prss23
Early_RPC	0.952586	0.966	0.651	0	H2AFV
Early_RPC	0.948093	0.997	0.906	0	Hmgb1
Early_RPC	0.94764	0.92	0.386	0	Cnn3
Early_RPC	0.946659	0.999	0.907	0	Mif
Early_RPC	0.946394	0.487	0.064	0	Racgap1
Early_RPC	0.939236	0.782	0.255	0	RPL41-containing
Early_RPC	0.936773	0.914	0.543	0	Rpl22l1
Early_RPC	0.936021	0.462	0.05	0	Ckap2
Early_RPC	0.93368	1	0.979	0	Rplp2
Early_RPC	0.933474	0.583	0.141	0	Nuf2
Early_RPC	0.93271	0.995	0.858	0	Rps12
Early_RPC	0.931579	0.637	0.101	0	Csrp1
Early_RPC	0.929243	0.628	0.141	0	Cenpw
Early_RPC	0.926928	0.619	0.116	0	Smc2
Early_RPC	0.925713	0.916	0.475	0	Ccdc50
Early_RPC	0.923039	0.464	0.069	0	Ccnb2
Early_RPC	0.912728	0.999	0.915	0	Rpl36
Early_RPC	0.911749	0.94	0.395	0	MT2A-like
Early_RPC	0.908887	0.621	0.164	0	Ccdc168
Early_RPC	0.906442	0.805	0.346	0	Pnrc2
Early_RPC	0.904638	0.861	0.333	0	Slc2a1
Early_RPC	0.902903	0.678	0.13	0	Fat1
Early_RPC	0.899473	0.623	0.119	0	Bard1
Early_RPC	0.894772	0.998	0.877	0	Rps27
Early_RPC	0.89473	0.644	0.106	0	G26998
Early_RPC	0.88598	1	0.986	0	Rps15
Early_RPC	0.885126	1	0.98	0	Rps24
Early_RPC	0.884777	0.454	0.081	0	Cdca3
Early_RPC	0.871549	0.856	0.314	0	Prdx4
Early_RPC	0.867718	0.887	0.431	0	Anp32b
Early_RPC	0.867483	0.652	0.15	0	Topbp1
Early_RPC	0.866951	0.57	0.063	0	Gins1
Early_RPC	0.866032	1	0.986	0	Rpl13
Early_RPC	0.865222	0.441	0.036	0	Kif11
Early_RPC	0.86521	0.718	0.143	0	Slc16a1
Early_RPC	0.862075	0.411	0.029	0	Fgf8
Early_RPC	0.860937	0.606	0.125	0	Dhfr
Early_RPC	0.859992	0.988	0.801	0	Hnrnpa3
Early_RPC	0.855857	0.523	0.075	0	Ncapg2
Early_RPC	0.853003	0.567	0.11	0	RPL39-like.1
Early_RPC	0.850456	0.725	0.261	0	NPM1.3
Early_RPC	0.848699	0.907	0.444	0	RPL41
Early_RPC	0.848229	0.416	0.079	0	Sgo2
Early_RPC	0.841684	1	0.98	0	Rpl8
Early_RPC	0.84054	0.44	0.043	0	Esco2
Early_RPC	0.8393	0.515	0.098	0	Kif20b
Early_RPC	0.836713	0.999	0.957	0	Tpt1
Early_RPC	0.832598	0.515	0.069	0	Spc24
Early_RPC	0.832433	1	0.986	0	Rps10
Early_RPC	0.830955	0.481	0.035	0	G39065
Early_RPC	0.829804	0.999	0.977	0	Rps4x
Early_RPC	0.823358	0.998	0.906	0	Rpl22
Early_RPC	0.821896	0.43	0.061	0	Nek2
Early_RPC	0.821681	0.867	0.39	0	Csrp2
Early_RPC	0.820196	0.574	0.093	0	LOC101977125
Early_RPC	0.815816	0.988	0.76	0	Ran
Early_RPC	0.815767	0.83	0.372	0	Rfc1
Early_RPC	0.815165	1	0.981	0	Rps11
Early_RPC	0.81415	0.989	0.798	0	SNORD101.1
Early_RPC	0.812402	0.503	0.038	0	Cpamd8
Early_RPC	0.81152	0.426	0.045	0	Bub1b
Early_RPC	0.808712	0.798	0.35	0	Slbp
Early_RPC	0.80691	0.997	0.864	0	Rps21
Early_RPC	0.799293	1	0.994	0	Rps18
Early_RPC	0.799174	0.824	0.379	0	HMGN2.10
Early_RPC	0.796583	0.555	0.17	0	NR2F1
Early_RPC	0.793693	0.783	0.195	0	Lhx2
Early_RPC	0.792881	1	0.996	0	Rps14
Early_RPC	0.791699	0.543	0.089	0	Mad2l1
Early_RPC	0.791573	0.676	0.136	0	Zfp36l2
Early_RPC	0.790706	0.639	0.199	0	Ccdc34
Early_RPC	0.790349	0.958	0.611	0	Snrpg
Early_RPC	0.789251	0.771	0.265	0	Rnaseh2c
Early_RPC	0.787044	1	0.989	0	Rps25
Early_RPC	0.786666	1	0.975	0	Rps29
Early_RPC	0.786185	0.634	0.152	0	G16203
Early_RPC	0.78556	0.836	0.356	0	Ssx2ip
Early_RPC	0.783665	1	0.973	0	Rpl35
Early_RPC	0.781972	0.993	0.805	0	RPS12
Early_RPC	0.781743	0.777	0.296	0	Scaf11
Early_RPC	0.77104	0.607	0.13	0	Mcm6
Early_RPC	0.768488	0.853	0.392	0	Gstm3
Early_RPC	0.768163	1	0.989	0	Rpl28
Early_RPC	0.767393	0.885	0.433	0	Lsm8
Early_RPC	0.767083	1	0.987	0	Rps19
Early_RPC	0.766837	0.972	0.698	0	Fabp5
Early_RPC	0.759763	0.999	0.973	0	Rpl23
Early_RPC	0.759052	1	0.981	0	Rpl34
Early_RPC	0.758811	0.66	0.167	0	E2f5
Early_RPC	0.757293	1	0.992	0	Rps7
Early_RPC	0.755006	0.809	0.331	0	GNG10.1
Early_RPC	0.754952	0.992	0.845	0	Rpl12
Early_RPC	0.753704	0.553	0.056	0	Yap1
Early_RPC	0.753463	0.844	0.365	0	LOC101975652
Early_RPC	0.753016	0.491	0.043	0	Uhrf1
Early_RPC	0.752248	0.714	0.285	0	Hmgb3
Early_RPC	0.751102	0.538	0.12	0	Birc5
Early_RPC	0.749073	1	0.954	0	RPL17.1
Early_RPC	0.742119	0.655	0.19	0	P4ha1
Early_RPC	0.740757	0.516	0.069	0	Mcm5
Early_RPC	0.740268	1	0.986	0	Rpl7
Early_RPC	0.734805	0.553	0.115	0	Cntrl
Early_RPC	0.73199	0.42	0.029	0	Cyr61
Early_RPC	0.731439	0.534	0.069	0	Rest
Early_RPC	0.729814	0.981	0.791	0	HMGB1
Early_RPC	0.729117	1	0.993	0	Rps27a
Early_RPC	0.728526	1	0.999	0	Rplp1
Early_RPC	0.728517	0.41	0.059	0	Zbtb16
Early_RPC	0.727452	0.478	0.047	0	Cenph
Early_RPC	0.726361	0.497	0.065	0	Nes
Early_RPC	0.725379	0.542	0.136	0	Mt3
Early_RPC	0.71866	1	0.982	0	Rpl35a
Early_RPC	0.717525	0.999	0.952	0	Rpl26
Early_RPC	0.716654	0.592	0.126	0	Nme4
Early_RPC	0.715379	0.422	0.032	0	Diaph3
Early_RPC	0.71534	0.994	0.882	0	Rpsa
Early_RPC	0.712348	1	0.968	0	Rpl7a
Early_RPC	0.709348	0.447	0.097	0	Cdkn3
Early_RPC	0.708723	0.999	0.958	0	Rpl11
Early_RPC	0.708028	0.928	0.572	0	Srgap3
Early_RPC	0.707311	0.504	0.108	0	Cenpc
Early_RPC	0.706164	0.98	0.829	0	Nucks1
Early_RPC	0.704782	0.964	0.662	0	Snrpd1
Early_RPC	0.702958	0.681	0.234	0	Rif1
Early_RPC	0.700177	0.738	0.264	0	LOC106144727
Early_RPC	0.700041	0.532	0.079	0	Cenpk
Early_RPC	0.698849	1	0.992	0	Rpl10
Early_RPC	0.697153	0.586	0.15	0	Rrm1
Early_RPC	0.695552	0.644	0.217	0	Msh6
Early_RPC	0.694545	0.503	0.063	0	Gins4
Early_RPC	0.689519	0.425	0.061	0	G11686
Early_RPC	0.688	0.296	0.025	0	Ccnb1
Early_RPC	0.685983	0.651	0.214	0	Id2
Early_RPC	0.684211	0.929	0.595	0	Hnrnpa1
Early_RPC	0.683056	0.492	0.058	0	Wee1
Early_RPC	0.682865	0.99	0.767	0	Rpl39
Early_RPC	0.682864	0.393	0.046	0	Ndc80
Early_RPC	0.681098	0.922	0.565	0	Pabpc1
Early_RPC	0.677861	0.878	0.455	0	Snrpf
Early_RPC	0.677355	0.999	0.952	0	Rps6
Early_RPC	0.677337	0.454	0.036	0	Chek1
Early_RPC	0.677093	0.663	0.178	0	Sfrp1
Early_RPC	0.676338	1	0.997	0	Rpl9
Early_RPC	0.676172	0.964	0.643	0	POLR2L-containing
Early_RPC	0.673763	0.804	0.313	0	Cdk4
Early_RPC	0.673448	0.949	0.614	0	RPL5.2
Early_RPC	0.672859	0.316	0.038	0	CYP1B1-containing
Early_RPC	0.672587	0.519	0.108	0	Dtx4
Early_RPC	0.672291	0.606	0.145	0	Cdh11
Early_RPC	0.671584	0.36	0.041	0	Cdca8
Early_RPC	0.67005	0.988	0.831	0	Npm1
Early_RPC	0.668518	0.574	0.114	0	Ctdsp2
Early_RPC	0.668383	0.847	0.411	0	Srsf7
Early_RPC	0.667679	0.901	0.482	0	Nsa2
Early_RPC	0.663835	0.428	0.05	0	Ncapg
Early_RPC	0.662102	0.386	0.032	0	Kif15
Early_RPC	0.661966	1	0.986	0	Rpl6
Early_RPC	0.657903	0.99	0.817	0	Rpl5
Early_RPC	0.65736	0.766	0.35	0	Pmepa1
Early_RPC	0.656888	0.339	0.044	0	Cdc20
Early_RPC	0.653466	0.513	0.113	0	Ccdc18
Early_RPC	0.653293	0.351	0.045	0	Knstrn
Early_RPC	0.65248	0.999	0.93	0	Rps28
Early_RPC	0.648712	1	0.993	0	Rpl32
Early_RPC	0.647553	0.867	0.475	0	Ranbp1
Early_RPC	0.647151	1	0.986	0	Rpl18a
Early_RPC	0.646509	0.991	0.782	0	Rpl36a
Early_RPC	0.645677	1	0.969	0	Rps23
Early_RPC	0.645576	0.64	0.151	0	Notch1
Early_RPC	0.645071	0.694	0.245	0	Pole3
Early_RPC	0.644949	0.598	0.148	0	Ucp2
Early_RPC	0.64376	0.637	0.186	0	Flna
Early_RPC	0.643571	0.543	0.099	0	Metrn
Early_RPC	0.642451	0.729	0.289	0	Dnph1
Early_RPC	0.642094	0.353	0.016	0	Col9a1
Early_RPC	0.64193	0.989	0.807	0	Atp5g2
Early_RPC	0.638271	0.419	0.035	0	Fzd5
Early_RPC	0.637986	0.659	0.225	0	H2AFX-containing
Early_RPC	0.636894	0.315	0.006	0	Cldn1
Early_RPC	0.636824	0.661	0.215	0	Usp1
Early_RPC	0.636763	0.838	0.416	0	RPL27A-containing
Early_RPC	0.636705	0.806	0.358	0	CYB5A-containing
Early_RPC	0.63524	0.686	0.308	0	Rad21
Early_RPC	0.633309	1	0.994	0	Rps8
Early_RPC	0.632405	0.828	0.4	0	Paics
Early_RPC	0.631422	0.736	0.304	0	Srsf10
Early_RPC	0.62994	0.346	0.029	0	Arhgap11a
Early_RPC	0.628999	0.391	0.108	0	Kpna2
Early_RPC	0.626021	0.519	0.119	0	Prim1
Early_RPC	0.625048	0.999	0.946	0	Rpl38
Early_RPC	0.624985	0.612	0.196	0	Dnmt1
Early_RPC	0.623187	0.352	0.023	0	Lrp2
Early_RPC	0.622402	0.432	0.062	0	Spc25
Early_RPC	0.621509	0.57	0.148	0	Ctnnal1
Early_RPC	0.621232	0.598	0.11	0	Tmem37
Early_RPC	0.61973	0.369	0.026	0	Dio3
Early_RPC	0.619215	0.781	0.322	0	Alyref
Early_RPC	0.619085	1	0.985	0	Rpl14
Early_RPC	0.619015	0.303	0.026	0	G28158
Early_RPC	0.6188	0.758	0.24	0	Mybl1
Early_RPC	0.618548	0.983	0.768	0	TUBA1B-like
Early_RPC	0.616333	0.436	0.043	0	Fanci
Early_RPC	0.614613	0.931	0.507	0	Rps27l
Early_RPC	0.614199	0.97	0.675	0	Ldha
Early_RPC	0.61414	0.37	0.033	0	Ccnd2
Early_RPC	0.613929	0.353	0.027	0	Kif2c
Early_RPC	0.612287	0.699	0.274	0	Ezh2
Early_RPC	0.609351	0.377	0.04	0	Kif4a
Early_RPC	0.60672	0.426	0.046	0	Cdca7l
Early_RPC	0.606347	0.603	0.168	0	Chrac1
Early_RPC	0.605839	0.57	0.171	0	Ncapd3
Early_RPC	0.601357	0.565	0.118	0	Sema5a
Early_RPC	0.601264	0.498	0.143	0	HIST1H1E-containing
Early_RPC	0.599205	0.397	0.04	0	Mcm4
Early_RPC	0.598538	0.775	0.355	0	Smc6
Early_RPC	0.59852	0.419	0.062	0	Fign
Early_RPC	0.594775	0.429	0.054	0	Orc6
Early_RPC	0.593485	0.965	0.659	0	Prdx1
Early_RPC	0.593272	0.432	0.054	0	Pbk
Early_RPC	0.593234	0.999	0.982	0	Rps5
Early_RPC	0.590509	0.691	0.294	0	Ska2
Early_RPC	0.589823	0.409	0.055	0	Kifc1
Early_RPC	0.589475	1	0.983	0	Rps13
Early_RPC	0.586978	0.816	0.366	0	Rcn1
Early_RPC	0.586807	0.563	0.152	0	Nectin3
Early_RPC	0.585854	0.613	0.271	0	Fos
Early_RPC	0.584331	1	0.999	0	Rplp0
Early_RPC	0.582896	0.271	0.025	0	Cenpa
Early_RPC	0.581669	0.912	0.567	0	Lsm5
Early_RPC	0.581212	0.696	0.174	0	Sox2
Early_RPC	0.580865	0.528	0.115	0	Hadh
Early_RPC	0.578631	0.951	0.664	0	Rpl10a
Early_RPC	0.577774	0.446	0.061	0	Myb
Early_RPC	0.577453	0.538	0.132	0	Dctpp1
Early_RPC	0.577246	0.798	0.394	0	Nop58
Early_RPC	0.576619	0.557	0.156	0	Atad5
Early_RPC	0.576394	0.999	0.972	0	Naca
Early_RPC	0.575287	0.54	0.129	0	Cenpx
Early_RPC	0.573804	0.799	0.362	0	Hmga1
Early_RPC	0.573012	0.603	0.2	0	Cald1
Early_RPC	0.572461	0.449	0.2	0	HBG1-containing
Early_RPC	0.569618	0.324	0.025	0	Kif18a
Early_RPC	0.567486	0.974	0.767	0	Rpl4
Early_RPC	0.567371	0.433	0.053	0	G9312
Early_RPC	0.566208	0.486	0.081	0	Map7d3
Early_RPC	0.565604	0.953	0.672	0	Selenoh
Early_RPC	0.565368	0.618	0.205	0	Igf2bp2
Early_RPC	0.563032	0.648	0.233	0	Rpa3
Early_RPC	0.562403	0.831	0.318	0	Rax
Early_RPC	0.561937	0.978	0.764	0	Cenpv
Early_RPC	0.561766	0.419	0.054	0	Blm
Early_RPC	0.560607	0.664	0.278	0	RPL41.1
Early_RPC	0.559955	0.578	0.16	0	Fen1
Early_RPC	0.558802	0.657	0.223	0	Pdlim5
Early_RPC	0.556955	0.804	0.424	0	Supt16h
Early_RPC	0.555768	1	0.99	0	Rpl18
Early_RPC	0.554519	0.497	0.11	0	Lig1
Early_RPC	0.554472	0.926	0.531	0	Carhsp1
Early_RPC	0.553719	0.821	0.395	0	Ostc
Early_RPC	0.552656	0.387	0.036	0	Gldc
Early_RPC	0.552633	0.996	0.883	0	Eef1b2
Early_RPC	0.552059	0.472	0.116	0	Rhno1
Early_RPC	0.549646	0.483	0.105	0	Sept10
Early_RPC	0.54902	0.396	0.088	0	Igfbp4
Early_RPC	0.547028	0.613	0.177	0	Ptbp1
Early_RPC	0.546942	0.458	0.089	0	G31341
Early_RPC	0.546715	0.818	0.541	0	Tubb4b
Early_RPC	0.543895	0.288	0.022	0	Kif14
Early_RPC	0.543718	0.351	0.027	0	Fam111a
Early_RPC	0.543699	0.613	0.229	0	Hspd1
Early_RPC	0.543026	0.929	0.603	0	Sf3b5
Early_RPC	0.542907	0.81	0.445	0	Smc1a
Early_RPC	0.542874	0.621	0.232	0	Smarcc1
Early_RPC	0.538849	0.39	0.039	0	Nr2e1
Early_RPC	0.538609	0.963	0.697	0	Mrpl23
Early_RPC	0.537718	0.938	0.553	0	Tspo
Early_RPC	0.537318	0.94	0.627	0	Snrpd2
Early_RPC	0.53688	0.613	0.274	0	Fam162a
Early_RPC	0.536325	0.816	0.43	0	Smc3
Early_RPC	0.536143	0.483	0.123	0	Peak1
Early_RPC	0.535993	0.752	0.368	0	Peg3
Early_RPC	0.535076	0.353	0.018	0	Iqgap2
Early_RPC	0.534338	0.568	0.169	0	Slf1
Early_RPC	0.533677	1	0.986	0	Rpl19
Early_RPC	0.533015	0.998	0.949	0	Rpl29
Early_RPC	0.532356	0.465	0.079	0	Rab34
Early_RPC	0.531425	0.368	0.039	0	Knl1
Early_RPC	0.528478	0.495	0.154	0	Ptch1
Early_RPC	0.527765	0.395	0.051	0	Gulp1
Early_RPC	0.527235	0.364	0.029	0	Ercc6l
Early_RPC	0.527185	0.589	0.202	0	Isyna1
Early_RPC	0.526166	0.374	0.045	0	Mns1
Early_RPC	0.525357	0.464	0.092	0	Col2a1
Early_RPC	0.525191	0.371	0.037	0	Rad51ap1
Early_RPC	0.524585	0.639	0.216	0	Sri
Early_RPC	0.524457	0.515	0.12	0	Itgb3bp
Early_RPC	0.52396	0.814	0.404	0	Snrpe
Early_RPC	0.522219	0.646	0.257	0	Znf704
Early_RPC	0.521887	0.639	0.238	0	Wdr76
Early_RPC	0.521627	0.575	0.199	0	CUNH18orf54
Early_RPC	0.521398	0.758	0.372	0	Btg2
Early_RPC	0.520137	0.443	0.081	0	Sass6
Early_RPC	0.520131	0.451	0.092	0	IGF2BP1-like
Early_RPC	0.519896	0.508	0.126	0	Rpa2
Early_RPC	0.519689	0.715	0.26	0	Ptn
Early_RPC	0.51962	0.43	0.071	0	Tmem35b
Early_RPC	0.518791	0.893	0.507	0	Nudt4
Early_RPC	0.518194	0.823	0.44	0	Lsm3
Early_RPC	0.51769	0.368	0.037	0	Cdk6
Early_RPC	0.517535	0.651	0.258	0	Dnajc9
Early_RPC	0.517407	0.346	0.036	0	LOC110599136
Early_RPC	0.514873	0.64	0.283	0	HMGN2-containing
Early_RPC	0.514061	0.395	0.064	0	G38324
Early_RPC	0.514016	0.398	0.045	0	Cdt1
Early_RPC	0.512845	0.836	0.435	0	Pdia6
Early_RPC	0.512399	0.9	0.518	0	FABP5.1
Early_RPC	0.511926	0.475	0.097	0	Rfc4
Early_RPC	0.51182	0.928	0.656	0	Ssb
Early_RPC	0.510083	0.999	0.979	0	Rps16
Early_RPC	0.509354	0.394	0.063	0	Csmd3
Early_RPC	0.509133	0.631	0.341	0	Ckap5
Early_RPC	0.508174	0.451	0.06	0	Sparc
Early_RPC	0.507118	0.891	0.533	0	Smarca5
Early_RPC	0.507085	0.452	0.086	0	Sox9
Early_RPC	0.506226	0.912	0.553	0	Glo1
Early_RPC	0.503837	0.66	0.273	0	Ctxn1
Early_RPC	0.5038	0.839	0.458	0	Cdv3
Early_RPC	0.503789	0.323	0.014	0	LOC110596944
Early_RPC	0.502387	0.751	0.379	0	Znf540
Early_RPC	0.502079	0.95	0.649	0	Erh
Early_RPC	0.500294	0.741	0.325	0	RPS15A.1
Late_RPC	2.21388	0.875	0.264	0	Clu
Late_RPC	2.08626	0.674	0.203	0	Hes5
Late_RPC	2.03789	0.86	0.385	0	Pmepa1
Late_RPC	1.95161	0.834	0.531	0	Hmgb2
Late_RPC	1.75479	0.542	0.268	0	Ube2c
Late_RPC	1.73297	0.715	0.273	0	Hes1
Late_RPC	1.70716	0.883	0.466	0	Dapl1
Late_RPC	1.69654	0.468	0.183	0	Nusap1
Late_RPC	1.65842	0.999	0.943	0	Ckb
Late_RPC	1.642	0.936	0.578	0	Hes6
Late_RPC	1.57103	0.517	0.155	0	Cxcr4
Late_RPC	1.55886	0.916	0.795	0	TUBA1B-like
Late_RPC	1.51055	0.375	0.144	0	Cenpf
Late_RPC	1.48349	0.746	0.332	0	Ptprz1
Late_RPC	1.46746	0.505	0.16	0	Tagln2
Late_RPC	1.44167	0.506	0.281	0	H2AFX-containing
Late_RPC	1.423	0.787	0.45	0	Cnn3
Late_RPC	1.41338	0.47	0.195	0	Top2a
Late_RPC	1.39901	0.697	0.578	2.48221e-267	Tubb4b
Late_RPC	1.38346	0.459	0.15	0	G5728
Late_RPC	1.37334	0.585	0.236	0	Sox2
Late_RPC	1.3486	0.695	0.415	0	Ssx2ip
Late_RPC	1.32951	0.526	0.202	0	Zfp36l2
Late_RPC	1.3025	0.711	0.312	0	Id1
Late_RPC	1.29339	0.4	0.173	0	Birc5
Late_RPC	1.27352	0.805	0.564	0	FABP5.1
Late_RPC	1.26536	0.874	0.52	0	Vim
Late_RPC	1.22182	0.688	0.416	0	Btg2
Late_RPC	1.21943	0.401	0.124	0	E2f1
Late_RPC	1.19959	0.434	0.159	0	Dpy19l1
Late_RPC	1.19212	0.361	0.136	0	Ccna2
Late_RPC	1.15144	0.657	0.402	0	Slc2a1
Late_RPC	1.13858	0.346	0.134	0	Prc1
Late_RPC	1.12773	0.624	0.387	0	Prdx4
Late_RPC	1.11967	0.832	0.672	0	Dek
Late_RPC	1.1196	0.326	0.128	0	Cdca3
Late_RPC	1.11787	0.494	0.212	0	Notch1
Late_RPC	1.11776	0.264	0.092	8.34097e-296	G8257
Late_RPC	1.10362	0.453	0.237	6.67085e-295	Smc4
Late_RPC	1.0949	0.582	0.403	4.34416e-264	Pcna
Late_RPC	1.0745	0.354	0.12	0	Nes
Late_RPC	1.06731	0.379	0.196	3.49514e-245	Mcm6
Late_RPC	1.06598	0.379	0.202	5.36498e-222	Nuf2
Late_RPC	1.05961	0.426	0.129	0	Rlbp1
Late_RPC	1.05765	0.906	0.731	0	Fabp5
Late_RPC	1.04598	0.406	0.175	0	Tmem37
Late_RPC	1.04176	0.415	0.175	0	Sema5a
Late_RPC	1.03706	0.543	0.273	0	Lhx2
Late_RPC	1.03129	0.327	0.128	0	Clspn
Late_RPC	1.02211	0.579	0.38	0	Cdk4
Late_RPC	1.02162	0.652	0.384	0	Rax
Late_RPC	1.01243	0.689	0.46	0	Dkk3
Late_RPC	1.01137	0.369	0.137	0	Col2a1
Late_RPC	1.01031	0.226	0.083	2.74924e-221	Cdc20
Late_RPC	0.99569	0.762	0.529	0	TPT1
Late_RPC	0.991635	0.312	0.123	1.26983e-286	Cdk1
Late_RPC	0.974469	0.584	0.443	3.61369e-201	HMGN2.10
Late_RPC	0.97422	0.326	0.094	0	Gca
Late_RPC	0.966345	0.442	0.276	1.95596e-194	Lbr
Late_RPC	0.962431	0.508	0.323	6.11269e-229	Mcm7
Late_RPC	0.959574	0.619	0.467	3.58642e-269	Odc1
Late_RPC	0.95894	0.31	0.117	9.12055e-291	Mki67
Late_RPC	0.957723	0.794	0.697	0	H2AFV
Late_RPC	0.955876	0.337	0.151	2.89981e-261	Mad2l1
Late_RPC	0.95356	0.511	0.418	4.52252e-130	Slbp
Late_RPC	0.951178	0.522	0.357	1.96697e-230	Rcc2
Late_RPC	0.95001	0.29	0.075	0	Sulf1
Late_RPC	0.945994	0.431	0.218	1.48206e-259	Pclaf
Late_RPC	0.945725	0.54	0.448	2.60189e-157	LOC106145267
Late_RPC	0.941908	0.34	0.13	0	Nrarp
Late_RPC	0.930263	0.308	0.144	7.65163e-209	Cdkn3
Late_RPC	0.929276	0.347	0.158	5.38128e-265	Fjx1
Late_RPC	0.920756	0.395	0.21	1.781e-226	Ucp2
Late_RPC	0.913851	0.71	0.567	0	Cd63
Late_RPC	0.91354	0.297	0.102	0	G9312
Late_RPC	0.910819	0.247	0.064	0	Penk
Late_RPC	0.910475	0.881	0.791	0	Ran
Late_RPC	0.907135	0.3	0.131	8.59518e-231	Spc24
Late_RPC	0.905235	0.26	0.058	0	LOC110598339
Late_RPC	0.905009	0.821	0.702	0	Prdx1
Late_RPC	0.898458	0.299	0.097	0	Kdr
Late_RPC	0.897665	0.425	0.289	2.23701e-157	HMGN2-like
Late_RPC	0.892615	0.443	0.295	3.5665e-151	Cks2
Late_RPC	0.885789	0.744	0.557	0	Eef1d
Late_RPC	0.882005	0.351	0.205	5.0313e-156	Tst
Late_RPC	0.872707	0.794	0.591	0	Gng5
Late_RPC	0.872264	0.678	0.584	2.19065e-244	Hnrnpf
Late_RPC	0.870136	0.391	0.21	5.88189e-209	Nbl1
Late_RPC	0.855641	0.956	0.929	0	H2AFZ-like
Late_RPC	0.855008	0.758	0.606	0	Tspo
Late_RPC	0.851959	0.311	0.095	0	Slc1a3
Late_RPC	0.851634	0.452	0.336	9.32535e-124	Ezh2
Late_RPC	0.851046	0.621	0.535	1.49726e-192	HMGB1.3
Late_RPC	0.849196	0.306	0.135	6.51322e-231	Sox9
Late_RPC	0.838141	0.266	0.083	0	FAM174B-containing
Late_RPC	0.835747	0.298	0.113	1.24792e-293	Aif1l
Late_RPC	0.830694	0.265	0.125	1.01299e-164	Ccnb2
Late_RPC	0.824339	0.282	0.123	7.64518e-207	Racgap1
Late_RPC	0.823875	0.657	0.507	2.55897e-195	Cdh2
Late_RPC	0.822593	0.261	0.106	8.57898e-220	Pbk
Late_RPC	0.821712	0.285	0.117	2.7941e-243	Epb41l2
Late_RPC	0.820414	0.866	0.819	0	HMGB1
Late_RPC	0.817302	0.346	0.188	2.07241e-170	Smc2
Late_RPC	0.816238	0.38	0.299	3.17041e-68	Wdr76
Late_RPC	0.816215	0.487	0.326	1.85499e-174	Ier2
Late_RPC	0.815112	0.709	0.542	7.31959e-281	LINC01833-containing
Late_RPC	0.810171	0.422	0.279	4.93647e-155	Usp1
Late_RPC	0.806633	0.261	0.134	2.68783e-139	Mcm5
Late_RPC	0.801832	0.567	0.414	6.41238e-162	Jun
Late_RPC	0.801499	0.604	0.494	3.02599e-183	Pdia6
Late_RPC	0.799535	0.954	0.879	0	Marcks
Late_RPC	0.79879	0.319	0.186	9.95168e-136	Klf6
Late_RPC	0.792941	0.874	0.73	0	Rbp1
Late_RPC	0.79037	0.243	0.113	6.66644e-151	Nek2
Late_RPC	0.78664	0.405	0.225	1.561e-204	Slc16a1
Late_RPC	0.783755	0.481	0.362	1.4043e-135	Lmnb1
Late_RPC	0.783126	0.347	0.212	2.30437e-138	Tox2
Late_RPC	0.781227	0.656	0.548	1.23867e-191	Pea15
Late_RPC	0.780447	0.539	0.463	9.29106e-116	Gstm3
Late_RPC	0.779806	0.562	0.328	2.76268e-249	Grid2
Late_RPC	0.777703	0.413	0.293	2.74645e-126	Ddx39a
Late_RPC	0.776197	0.688	0.588	4.8684e-209	Tmpo
Late_RPC	0.772891	0.629	0.565	1.02034e-173	Rhoa
Late_RPC	0.767066	0.315	0.159	7.60704e-188	Tmem123
Late_RPC	0.766467	0.29	0.134	1.91188e-196	Spry2
Late_RPC	0.766157	0.283	0.127	3.91047e-202	Yap1
Late_RPC	0.765198	0.255	0.084	3.83734e-301	MYB
Late_RPC	0.76085	0.267	0.114	1.36209e-206	Myb
Late_RPC	0.758817	0.303	0.146	1.24547e-180	CCND1
Late_RPC	0.746481	0.486	0.391	4.92916e-108	Alyref
Late_RPC	0.746295	0.421	0.321	1.21884e-98	Mfsd10
Late_RPC	0.74482	0.361	0.243	9.17346e-112	Akr7a2
Late_RPC	0.743482	0.156	0.011	0	Prss56
Late_RPC	0.740958	0.464	0.365	2.82349e-109	Lmnb2
Late_RPC	0.740388	0.471	0.382	1.91701e-105	Gnai2
Late_RPC	0.740288	0.868	0.771	0	Rtn4
Late_RPC	0.735601	0.367	0.276	1.3401e-68	PTTG1
Late_RPC	0.734381	0.999	0.986	0	TMSB4X
Late_RPC	0.733579	0.34	0.2	4.51625e-136	Gprc5b
Late_RPC	0.731493	0.529	0.434	1.8675e-121	Rcn1
Late_RPC	0.730963	0.254	0.114	6.4625e-174	Spc25
Late_RPC	0.725788	0.482	0.334	6.39546e-155	Tmem98
Late_RPC	0.724405	0.954	0.919	0	Hmgb1
Late_RPC	0.723227	0.279	0.145	1.16657e-144	Cenpk
Late_RPC	0.717636	0.313	0.197	3.6974e-107	HMGN2.1
Late_RPC	0.713799	0.289	0.142	2.90417e-156	Rnd2
Late_RPC	0.71163	0.26	0.13	2.04435e-138	Lgi4
Late_RPC	0.71037	0.321	0.186	1.01061e-131	G26998
Late_RPC	0.705539	0.266	0.151	1.39881e-105	Mcm3
Late_RPC	0.705394	0.256	0.14	5.1035e-111	Map7d3
Late_RPC	0.703327	0.23	0.099	3.76791e-159	Esco2
Late_RPC	0.702313	0.217	0.097	6.77637e-143	Mxd3
Late_RPC	0.698349	0.415	0.297	6.99359e-104	Gmnn
Late_RPC	0.697516	0.291	0.166	1.11338e-123	Rhno1
Late_RPC	0.692054	0.238	0.11	1.37826e-154	G38324
Late_RPC	0.69023	0.195	0.073	1.02851e-172	Necab3
Late_RPC	0.688659	0.217	0.05	0	RPS18.2
Late_RPC	0.688613	0.411	0.331	7.81899e-73	Klf13
Late_RPC	0.687553	0.747	0.651	2.64035e-218	Fxyd6
Late_RPC	0.683801	0.34	0.228	2.3005e-101	CDK2AP1
Late_RPC	0.683454	0.272	0.13	3.40143e-170	Btg3
Late_RPC	0.682855	0.837	0.802	7.77239e-223	Tra2b
Late_RPC	0.680601	0.232	0.107	5.88281e-146	Pdpn
Late_RPC	0.680504	0.267	0.132	9.2881e-142	Brca2
Late_RPC	0.678999	0.348	0.242	1.54929e-90	Ptbp1
Late_RPC	0.676514	0.297	0.18	1.84656e-107	Pon2
Late_RPC	0.672258	0.252	0.143	1.50155e-92	Mis18bp1
Late_RPC	0.671361	0.328	0.214	2.19983e-94	Cenpw
Late_RPC	0.670316	0.225	0.15	2.67799e-51	Kpna2
Late_RPC	0.670312	0.294	0.186	9.7809e-91	Fgf9
Late_RPC	0.668941	0.717	0.632	2.22735e-187	Srsf9
Late_RPC	0.667854	0.486	0.412	5.90203e-89	Dars
Late_RPC	0.666409	0.557	0.478	1.7989e-108	Srsf7
Late_RPC	0.665578	0.22	0.095	2.74513e-155	Ndc80
Late_RPC	0.663683	0.279	0.149	5.59021e-124	GPM6B-like
Late_RPC	0.66364	0.387	0.272	5.59679e-93	Znf536
Late_RPC	0.661608	0.229	0.105	2.33055e-145	Kifc1
Late_RPC	0.661244	0.241	0.112	7.98792e-147	Slc16a2
Late_RPC	0.661069	0.301	0.161	6.37146e-128	Atad2
Late_RPC	0.660213	0.312	0.216	2.73876e-75	Rrm1
Late_RPC	0.659453	0.246	0.104	5.75406e-183	Cav2
Late_RPC	0.657076	0.548	0.5	4.73034e-85	Maz
Late_RPC	0.656547	0.251	0.141	6.26188e-104	Notch4
Late_RPC	0.654773	0.865	0.853	8.39716e-243	Psip1
Late_RPC	0.653723	0.826	0.788	7.64057e-265	Cnbp
Late_RPC	0.653181	0.34	0.244	3.33098e-77	Tex30
Late_RPC	0.652381	0.529	0.46	5.38394e-93	Rdx
Late_RPC	0.65067	0.193	0.05	3.96572e-301	GAS1-like
Late_RPC	0.648353	0.257	0.153	1.85636e-90	Hmg20b
Late_RPC	0.647106	0.263	0.18	4.09511e-58	Itgb3bp
Late_RPC	0.646829	0.308	0.221	1.08321e-59	Tpx2
Late_RPC	0.645804	0.356	0.23	2.81304e-100	LINC00461
Late_RPC	0.645492	0.582	0.548	1.74786e-89	Pa2g4
Late_RPC	0.644938	0.411	0.278	2.19385e-109	Id2
Late_RPC	0.644785	0.419	0.348	1.40686e-66	RBBP7
Late_RPC	0.644296	0.357	0.274	5.15876e-62	Rhob
Late_RPC	0.644098	0.431	0.436	4.242e-18	Sync
Late_RPC	0.643758	0.247	0.138	1.86832e-92	Hey1
Late_RPC	0.636783	0.337	0.271	9.20552e-52	Clic1
Late_RPC	0.635633	0.557	0.505	5.35703e-91	Lsm8
Late_RPC	0.633178	0.226	0.087	2.25508e-198	Gas2l3
Late_RPC	0.632492	0.604	0.509	3.24141e-116	Siva1
Late_RPC	0.63053	0.499	0.444	4.20101e-61	Rfc1
Late_RPC	0.628446	0.24	0.099	2.23441e-183	Cdkn2c
Late_RPC	0.625109	0.268	0.145	4.89531e-116	Zfp36l1
Late_RPC	0.624566	0.413	0.273	4.63807e-118	Tspan15
Late_RPC	0.621935	0.232	0.178	1.00437e-29	Tuba1c
Late_RPC	0.621451	0.512	0.428	1.35158e-86	Lgr4
Late_RPC	0.620825	0.68	0.646	1.71282e-143	Pcbp1
Late_RPC	0.617299	0.321	0.214	7.53113e-81	Fat1
Late_RPC	0.615828	0.504	0.427	2.12649e-84	CYB5A-containing
Late_RPC	0.61491	0.323	0.261	2.28158e-41	Dnmt1
Late_RPC	0.613469	0.249	0.133	1.52009e-112	Bmp7
Late_RPC	0.6112	0.28	0.176	1.62115e-84	Hadh
Late_RPC	0.610634	0.745	0.714	2.63778e-139	Hnrnpm
Late_RPC	0.608087	0.617	0.478	8.4735e-122	Mdk
Late_RPC	0.606992	0.241	0.119	2.22796e-130	Col18a1
Late_RPC	0.600623	0.222	0.114	1.71882e-101	Svil
Late_RPC	0.599027	0.317	0.234	5.45958e-59	Slc39a1
Late_RPC	0.596181	0.237	0.137	1.99905e-85	Sdf2l1
Late_RPC	0.595664	0.208	0.087	4.61073e-153	Plpp3
Late_RPC	0.594799	0.242	0.137	1.05217e-90	Ca2
Late_RPC	0.591197	0.351	0.269	1.29553e-60	Ppp1r35
Late_RPC	0.590967	0.279	0.193	2.03249e-62	Dctpp1
Late_RPC	0.589717	0.442	0.319	8.48732e-86	Fos
Late_RPC	0.587516	0.175	0.057	5.09579e-191	Lfng
Late_RPC	0.586879	0.15	0.051	3.77443e-152	Ccna1
Late_RPC	0.585606	0.174	0.067	4.17234e-147	Tubb6
Late_RPC	0.585266	0.263	0.184	9.66012e-54	Rpa2
Late_RPC	0.585165	0.411	0.344	4.20719e-58	Ddr1
Late_RPC	0.584745	0.502	0.457	8.30334e-64	Raly
Late_RPC	0.584366	0.297	0.211	9.57751e-61	Hat1
Late_RPC	0.583607	0.424	0.321	1.13239e-64	Hells
Late_RPC	0.583339	0.404	0.357	8.04679e-47	Ptp4a2
Late_RPC	0.580842	0.728	0.729	1.11296e-143	Hnrnpa0
Late_RPC	0.57843	0.174	0.06	1.86293e-179	Ube2t
Late_RPC	0.577279	0.735	0.702	5.88612e-154	Hnrnpd
Late_RPC	0.57694	0.209	0.11	1.0009e-91	Uhrf1
Late_RPC	0.574847	0.201	0.089	2.24363e-131	Nr2e1
Late_RPC	0.573822	0.238	0.139	1.00006e-83	Npc2
Late_RPC	0.569765	0.654	0.571	1.21993e-121	Rps27l
Late_RPC	0.569269	0.903	0.832	2.21326e-252	Atp5g2
Late_RPC	0.569186	0.533	0.481	4.31151e-71	Anapc16
Late_RPC	0.567004	0.459	0.404	1.13356e-55	Atp6v0e1
Late_RPC	0.565559	0.735	0.693	7.98455e-130	POLR2L-containing
Late_RPC	0.565281	0.306	0.224	7.9656e-56	Fen1
Late_RPC	0.561989	0.137	0.054	3.78617e-103	CYP26A1-containing
Late_RPC	0.559979	0.194	0.077	1.68018e-158	Deup1
Late_RPC	0.557751	0.325	0.269	1.66685e-34	Ccdc34
Late_RPC	0.557747	0.535	0.569	4.1946e-25	Ube2s
Late_RPC	0.557466	0.181	0.084	2.19265e-94	Aspm
Late_RPC	0.551142	0.519	0.468	2.15495e-63	Paics
Late_RPC	0.54913	0.183	0.062	2.65725e-188	Ptpru
Late_RPC	0.54864	0.342	0.259	9.98295e-56	Rassf8
Late_RPC	0.547874	0.4	0.33	2.75351e-55	G3bp1
Late_RPC	0.547546	0.547	0.504	1.41003e-53	Anp32b
Late_RPC	0.545751	0.341	0.276	8.29759e-44	Anp32e
Late_RPC	0.542832	0.19	0.088	1.53929e-108	Adgra2
Late_RPC	0.541069	0.803	0.764	4.67214e-154	Eif4a1
Late_RPC	0.540886	0.186	0.084	3.56081e-112	Kif15
Late_RPC	0.537969	0.398	0.344	5.89994e-46	RSL24D1.1
Late_RPC	0.537578	0.424	0.416	1.1378e-19	Apex1
Late_RPC	0.536984	0.234	0.143	7.32379e-65	Ncapg2
Late_RPC	0.534569	0.647	0.565	4.33345e-119	Nudt4
Late_RPC	0.533847	0.199	0.115	1.1962e-68	Rpa1
Late_RPC	0.533764	0.413	0.374	2.18049e-37	Trim28
Late_RPC	0.533121	0.551	0.54	3.35576e-51	Ranbp1
Late_RPC	0.532965	0.139	0.044	1.56451e-153	CEBPB
Late_RPC	0.53278	0.534	0.494	8.61015e-59	Cd81
Late_RPC	0.531237	0.193	0.101	5.05446e-77	Itgb5
Late_RPC	0.531202	0.197	0.109	8.47738e-75	Tcf7l2
Late_RPC	0.529584	0.194	0.084	3.7468e-132	Ska1
Late_RPC	0.529254	0.144	0.053	7.57495e-127	HRK-containing
Late_RPC	0.527424	0.132	0.031	5.34368e-227	Creb5
Late_RPC	0.52417	0.49	0.447	2.95015e-54	Puf60
Late_RPC	0.523089	0.298	0.24	3.93876e-32	Borcs5
Late_RPC	0.522023	0.174	0.061	6.90875e-168	Sfxn5
Late_RPC	0.521712	0.25	0.176	5.55498e-47	Ppic
Late_RPC	0.521153	0.203	0.101	6.9474e-98	Bub1b
Late_RPC	0.52091	0.4	0.346	3.95318e-40	Tox3
Late_RPC	0.518693	0.208	0.112	2.74352e-81	Ckap2
Late_RPC	0.517874	0.18	0.094	1.17188e-77	Dusp16
Late_RPC	0.517535	0.241	0.161	2.29083e-50	Kif20b
Late_RPC	0.514823	0.176	0.076	4.55106e-117	Hkdc1
Late_RPC	0.51337	0.198	0.113	7.63841e-68	Cenph
Late_RPC	0.511581	0.302	0.236	1.3279e-38	Chrac1
Late_RPC	0.510096	0.934	0.937	2.20465e-281	Hmgn1
Late_RPC	0.508596	0.368	0.32	3.51149e-33	Dnajc9
Late_RPC	0.508361	0.174	0.09	2.81955e-77	Ezr
Late_RPC	0.50816	0.182	0.089	3.37863e-90	Kif4a
Late_RPC	0.507982	0.237	0.151	4.47461e-57	Eps8
Late_RPC	0.506923	0.391	0.345	2.26681e-38	Rnh1
Late_RPC	0.506199	0.371	0.358	5.94633e-18	Bub3
Late_RPC	0.504767	0.143	0.036	4.50605e-226	LOC101962071
Late_RPC	0.504126	0.175	0.078	1.61345e-110	Cenpn
Late_RPC	0.502669	0.66	0.544	1.03226e-120	Tcf4
Late_RPC	0.50138	0.221	0.142	4.32987e-53	Gins1
MG	4.10024	0.998	0.724	0	Dbi
MG	3.91758	0.989	0.292	0	Clu
MG	3.80922	0.936	0.071	0	AKR7A3-like
MG	3.30418	0.979	0.686	0	CST3-containing
MG	3.30072	0.743	0.057	0	S100a1
MG	3.11502	0.628	0.017	0	Cryab
MG	2.97964	0.884	0.133	0	Rlbp1
MG	2.91909	0.901	0.322	0	Ptn
MG	2.87914	0.984	0.536	0	Aldoc
MG	2.82088	0.897	0.314	0	Fos
MG	2.75703	0.998	0.893	0	Eno1
MG	2.60137	0.785	0.095	0	Slc1a3
MG	2.49405	0.806	0.274	0	Id2
MG	2.44499	0.794	0.223	0	Hes5
MG	2.42376	0.312	0.008	0	TF
MG	2.32816	0.884	0.423	0	MT1E-like
MG	2.30703	0.999	0.925	0	Gstp1
MG	2.29073	0.51	0.091	0	Otud1
MG	2.25744	0.73	0.093	0	Itgb5
MG	2.17333	0.9	0.466	0	Dkk3
MG	2.14985	0.409	0.008	0	Rgr
MG	2.11389	0.706	0.209	0	Cdon
MG	2.04656	0.865	0.414	0	Jun
MG	2.03671	0.633	0.205	0	Ccng1
MG	2.0069	0.657	0.112	0	Sparc
MG	1.99736	0.897	0.425	0	Btg2
MG	1.97894	0.967	0.536	0	Vim
MG	1.96344	0.462	0.006	0	LOC101967690
MG	1.92368	0.646	0.146	0	GPM6B-like
MG	1.89147	0.63	0.095	0	Col9a2
MG	1.86437	0.647	0.173	0	Tagln2
MG	1.86421	0.407	0.004	0	Vtn
MG	1.86388	0.909	0.563	0	Nudt4
MG	1.8507	0.529	0.093	0	MT1G-like
MG	1.83141	0.687	0.179	0	Tmem37
MG	1.74864	0.639	0.142	0	Col2a1
MG	1.73784	0.787	0.294	0	Hes1
MG	1.72676	0.497	0.059	0	Cav1
MG	1.72266	0.667	0.146	0	Spon1
MG	1.71151	0.559	0.039	0	LOC110598749
MG	1.67002	0.499	0.053	0	PIR-like
MG	1.65877	0.788	0.33	0	Id1
MG	1.64436	0.717	0.328	0	Ier2
MG	1.62982	0.866	0.565	0	Bsg
MG	1.62916	0.977	0.773	0	Rtn4
MG	1.62868	0.834	0.411	0	Slc2a1
MG	1.61707	0.583	0.137	0	Sox9
MG	1.61115	0.543	0.231	3.44795e-201	Slc16a1
MG	1.59732	0.824	0.393	0	Rax
MG	1.57918	0.604	0.171	0	Cxcr4
MG	1.57574	0.998	0.946	0	Ckb
MG	1.55692	0.8	0.427	0	Ssx2ip
MG	1.55618	0.552	0.064	0	Cd9
MG	1.55401	0.781	0.506	1.27606e-253	Fam213a
MG	1.54705	0.314	0.069	9.96051e-266	Gng11
MG	1.54602	0.499	0.09	0	Kcna2
MG	1.53644	0.564	0.164	0	Metrn
MG	1.52259	0.536	0.106	0	Rhoc
MG	1.51428	0.485	0.048	0	Cobl
MG	1.49156	0.439	0.06	0	Adamts19
MG	1.48979	0.581	0.136	0	Anks1b
MG	1.48493	0.57	0.181	0	ID4
MG	1.48105	0.364	0.004	0	Frzb
MG	1.4709	0.665	0.277	0	Sri
MG	1.46269	0.526	0.101	0	Kdr
MG	1.45738	0.628	0.25	6.74968e-276	Sfrp1
MG	1.4536	0.645	0.242	0	Akr7a2
MG	1.45289	0.526	0.086	0	FAM174B-containing
MG	1.44859	0.527	0.136	0	Hey1
MG	1.42541	0.779	0.604	6.59495e-132	Itm2b
MG	1.42316	0.497	0.136	0	Ca2
MG	1.42209	0.708	0.25	0	Sox2
MG	1.41649	0.976	0.841	0	Ndfip1
MG	1.41354	0.485	0.14	0	Cndp2
MG	1.40921	0.452	0.092	0	Crym
MG	1.40699	0.605	0.182	0	Sema5a
MG	1.40085	0.403	0.02	0	Itga1
MG	1.38039	0.607	0.23	4.36376e-290	LINC00461
MG	1.37519	0.416	0.017	0	Flt1
MG	1.37204	0.274	0.007	0	Pla2g7
MG	1.3674	0.531	0.136	0	Spry2
MG	1.36704	0.485	0.138	0	St8sia2
MG	1.36577	0.997	0.859	0	Crabp1
MG	1.36214	0.414	0.054	0	Tmprss5
MG	1.35586	0.389	0.013	0	Oaf
MG	1.35585	0.791	0.437	3.57818e-291	Map6
MG	1.35509	0.821	0.467	4.92741e-282	Cnn3
MG	1.35059	0.45	0.212	5.11601e-134	Dusp1
MG	1.34252	0.65	0.25	0	Egr1
MG	1.33777	0.23	0.046	9.58086e-209	Tsc22d4
MG	1.31526	0.327	0.063	0	Fosb
MG	1.30701	0.551	0.291	7.44774e-166	Ythdf3
MG	1.30486	0.474	0.081	0	Sulf1
MG	1.30267	0.456	0.106	0	Cav2
MG	1.29528	0.416	0.05	0	Ctbs
MG	1.2898	0.502	0.131	0	Lgi4
MG	1.2757	0.793	0.334	0	Grid2
MG	1.26447	0.576	0.281	3.92086e-189	Atp1a1
MG	1.25944	0.369	0.03	0	Sphk1
MG	1.25701	0.584	0.246	9.0463e-233	Cdh7
MG	1.24992	0.418	0.067	0	Kitlg
MG	1.2495	0.484	0.167	1.6613e-253	Lrrc75b
MG	1.24546	0.559	0.218	1.36532e-231	Zfp36l2
MG	1.2443	0.469	0.114	0	Rab32
MG	1.22374	0.402	0.109	2.39064e-269	Pdpn
MG	1.22265	0.454	0.118	0	Aif1l
MG	1.2113	0.483	0.12	0	ADAMTS6
MG	1.20862	0.318	0.042	0	Mgarp
MG	1.19616	0.497	0.187	3.07226e-224	Fgf9
MG	1.19101	0.528	0.139	0	Ttyh1
MG	1.17495	0.749	0.491	1.14664e-182	Cd81
MG	1.16889	0.377	0.061	0	Ca14
MG	1.16274	0.999	0.994	0	Fth1
MG	1.15858	0.767	0.512	4.22624e-189	Cdh2
MG	1.15637	0.971	0.856	3.14304e-301	Gpm6a
MG	1.13836	0.401	0.056	0	Cd44
MG	1.1371	0.289	0.014	0	Col9a3
MG	1.13512	0.586	0.258	1.13957e-196	HIST1H2BC-containing
MG	1.13153	0.868	0.611	1.13466e-240	Tspo
MG	1.12694	0.449	0.138	3.30043e-256	Nrarp
MG	1.12248	0.452	0.224	4.57927e-110	HIST1H1C-containing
MG	1.12191	0.27	0.01	0	G17535
MG	1.11789	0.674	0.435	6.08609e-145	Rcn1
MG	1.11631	0.346	0.038	0	Fam69c
MG	1.11093	0.685	0.428	2.68294e-164	Lgr4
MG	1.10523	0.16	0.003	0	Bco1
MG	1.10434	0.538	0.216	2.58281e-211	Nbl1
MG	1.10393	0.342	0.088	4.63939e-233	Cyr61
MG	1.10059	0.396	0.075	0	Col11a1
MG	1.0886	0.843	0.477	3.21081e-257	MT2A-like
MG	1.08788	0.302	0.01	0	Ttpa
MG	1.08727	0.365	0.062	0	Sfxn5
MG	1.08608	0.448	0.146	1.37797e-232	Zfp36l1
MG	1.0842	0.573	0.241	4.44598e-210	Zbtb18
MG	1.07645	0.545	0.258	1.1917e-174	Rassf8
MG	1.07399	0.465	0.265	1.08484e-95	Ptpra
MG	1.06964	0.375	0.07	0	Arhgap42
MG	1.06791	0.547	0.232	3.36344e-190	Prss23
MG	1.06183	0.263	0.028	0	Nr4a1
MG	1.04736	0.408	0.142	4.50213e-192	Plcl2
MG	1.04114	0.858	0.545	1.85399e-218	Tcf4
MG	1.03387	0.577	0.319	1.37412e-149	Irf2bp2
MG	1.03109	0.321	0.09	3.27338e-193	Pgm1
MG	1.03074	0.22	0.077	2.62443e-84	ENSSTOG00000031528
MG	1.01874	0.523	0.234	5.50909e-165	Cspg5
MG	0.992833	0.284	0.083	9.42676e-158	LOC110599136
MG	0.981568	0.512	0.225	5.63352e-165	Notch1
MG	0.981066	0.478	0.221	1.14579e-140	Igsf9
MG	0.978736	0.309	0.037	0	Adgrg6
MG	0.978391	0.913	0.719	3.03814e-185	Ldha
MG	0.976878	0.513	0.274	1.12289e-124	Rhob
MG	0.976152	0.456	0.21	6.82847e-128	Tst
MG	0.961679	0.27	0.009	0	Prelp
MG	0.94766	0.461	0.22	2.2145e-126	Ctsv
MG	0.941841	0.335	0.09	6.46897e-215	Plpp3
MG	0.941227	0.243	0.027	0	Efna1
MG	0.940983	0.53	0.274	9.56553e-132	Znf536
MG	0.933078	0.375	0.125	9.092e-183	Rapgef2
MG	0.925175	0.316	0.063	4.04632e-287	Phlda1
MG	0.920042	0.432	0.173	4.7461e-155	Dpy19l1
MG	0.916206	0.297	0.08	1.19901e-186	Cachd1
MG	0.915014	0.263	0.046	6.18229e-280	CEBPB
MG	0.912481	0.598	0.285	3.83028e-164	Lhx2
MG	0.911885	0.291	0.032	0	Creb5
MG	0.904927	0.221	0.035	6.44738e-261	Coch
MG	0.898992	0.283	0.036	0	Chl1
MG	0.897878	0.385	0.178	4.26228e-106	Mfap2
MG	0.89724	0.794	0.49	4.47469e-133	Dapl1
MG	0.89235	0.594	0.199	3.92234e-267	Nfib
MG	0.890897	0.538	0.361	3.72601e-75	Fam184a
MG	0.888234	0.329	0.091	3.78574e-201	Tspan6
MG	0.886851	0.329	0.106	2.84437e-164	Tpmt
MG	0.885835	0.216	0.031	2.12643e-281	CUNH17orf58
MG	0.879133	0.28	0.031	0	Slitrk2
MG	0.878116	0.469	0.215	4.99562e-136	Fat1
MG	0.870405	0.221	0.008	0	Padi2
MG	0.869283	0.591	0.403	6.7797e-93	Atp6v0e1
MG	0.864987	0.36	0.125	6.0661e-160	Gnpda1
MG	0.864754	0.238	0.043	5.58822e-240	Dnase2
MG	0.852734	0.275	0.086	1.3233e-134	GULP1
MG	0.849453	0.287	0.068	4.19443e-209	Ctsh
MG	0.846123	0.203	0.002	0	G18096
MG	0.845832	0.389	0.184	8.74941e-103	Pon2
MG	0.840738	0.448	0.241	1.82957e-91	CYBA-like
MG	0.834566	0.293	0.069	1.4037e-221	Notch2
MG	0.831026	0.442	0.266	5.5137e-71	Msantd4
MG	0.825692	0.995	0.973	1.98027e-215	Gapdh
MG	0.823053	0.356	0.166	1.24167e-93	Timp2
MG	0.820635	0.357	0.159	7.5912e-104	Ralb
MG	0.81651	0.267	0.033	0	Ccdc80
MG	0.812079	0.169	0.077	2.68848e-35	Glul
MG	0.811376	0.666	0.467	5.30719e-101	Cadm1
MG	0.81115	0.305	0.12	7.53485e-102	Pacsin3
MG	0.809743	0.241	0.038	4.15261e-282	Fxyd1
MG	0.808476	0.66	0.355	6.11885e-129	Ptprz1
MG	0.80117	0.288	0.04	0	Nfix
MG	0.800075	0.662	0.501	1.70572e-94	Txndc17
MG	0.798208	0.552	0.412	8.07762e-54	Rhobtb3
MG	0.796735	0.2	0.002	0	Cpxm2
MG	0.795516	0.354	0.123	8.31946e-150	Myo10
MG	0.788824	0.2	0.002	0	Hepacam
MG	0.784827	0.391	0.2	2.44345e-81	Rassf4
MG	0.779763	0.208	0.007	0	Fgf1
MG	0.779464	0.5	0.271	1.17067e-96	Sec11c
MG	0.779297	0.938	0.853	4.03549e-189	Myl6
MG	0.777593	0.399	0.205	4.15811e-87	Prpsap1
MG	0.773164	0.337	0.124	4.86486e-128	Epb41l2
MG	0.772555	0.313	0.106	2.03478e-137	Kiaa1217
MG	0.772318	0.254	0.056	1.12909e-198	GAS1-like
MG	0.772182	0.524	0.346	7.30864e-74	Tox3
MG	0.76465	0.518	0.278	1.38532e-104	Tspan15
MG	0.76311	0.357	0.206	2.88205e-58	Taf13
MG	0.7608	0.591	0.413	3.88776e-82	Dars
MG	0.759946	0.298	0.132	1.66553e-75	Junb
MG	0.758628	0.611	0.476	3.84241e-60	Laptm4a
MG	0.75314	0.285	0.117	4.05506e-88	Acadl
MG	0.745668	0.191	0.005	0	G26511
MG	0.743845	0.379	0.212	1.46171e-67	Svip
MG	0.743191	0.198	0.045	5.11813e-148	Mgst1
MG	0.743136	0.35	0.135	1.34075e-113	Wscd1
MG	0.737831	0.758	0.609	3.14234e-101	Glo1
MG	0.73198	0.268	0.068	5.92207e-173	Fn1
MG	0.729636	0.542	0.374	1.07496e-59	Zbtb20
MG	0.728944	0.211	0.018	0	Chrdl1
MG	0.725806	0.225	0.046	8.63342e-188	S100a11
MG	0.721283	0.284	0.091	2.20805e-129	Adgra2
MG	0.718502	0.267	0.098	4.01622e-101	Bcl2
MG	0.717992	0.233	0.081	1.2132e-93	Efhd2
MG	0.712632	0.226	0.064	5.23254e-123	Cbs
MG	0.708756	0.4	0.238	5.19071e-61	Nrbp2
MG	0.707601	0.228	0.06	5.93028e-141	Rarb
MG	0.706065	0.358	0.206	1.58786e-55	Lrrc58
MG	0.700342	0.256	0.078	1.37665e-122	Necab3
MG	0.699588	0.211	0.02	0	Pros1
MG	0.69635	0.217	0.053	2.38205e-145	Slc9a3r1
MG	0.696239	0.266	0.089	4.24245e-115	LOC110599156
MG	0.694762	0.39	0.237	5.69734e-55	Slc39a1
MG	0.693867	0.249	0.073	1.29233e-128	Cntn1
MG	0.693766	0.975	0.997	1.87949e-247	MALAT1
MG	0.691708	0.371	0.207	1.64298e-61	Ptch1
MG	0.690667	0.515	0.383	5.00903e-47	Scp2
MG	0.690309	0.233	0.06	6.2452e-141	Gpr37
MG	0.687428	0.273	0.104	3.55601e-94	Gulp1
MG	0.686785	0.243	0.095	1.57545e-79	Msn
MG	0.686251	0.211	0.035	2.32009e-230	LOC106145076
MG	0.684428	0.191	0.01	0	Slc15a2
MG	0.683402	0.209	0.074	9.12931e-78	Psat1
MG	0.68174	0.332	0.179	1.49116e-60	Peak1
MG	0.677927	0.407	0.166	1.1618e-115	G5728
MG	0.674943	0.663	0.414	5.06485e-86	Pmepa1
MG	0.674823	0.312	0.151	7.95917e-67	Ddah1
MG	0.67294	0.31	0.124	4.95518e-97	Galnt13
MG	0.672856	0.298	0.135	1.15933e-71	Pkdcc
MG	0.671161	0.256	0.106	4.81809e-74	Slc35a1
MG	0.670547	0.187	0.04	5.92586e-144	Espn
MG	0.666657	0.198	0.008	0	LOC110599265
MG	0.66552	0.235	0.045	7.89341e-214	G23239
MG	0.657391	0.486	0.337	1.96357e-51	Bbx
MG	0.656996	0.368	0.226	1.19261e-48	Ptk2
MG	0.65632	0.278	0.112	2.256e-83	G9312
MG	0.656035	0.206	0.042	2.17569e-174	LOC110599536
MG	0.655247	0.261	0.123	2.53845e-58	Gng12
MG	0.653248	0.413	0.269	1.70005e-47	Khdrbs2
MG	0.650444	0.211	0.048	5.42787e-154	Synm
MG	0.64914	0.476	0.328	5.39717e-52	Fdx1
MG	0.645596	0.375	0.215	1.22838e-53	Adarb1
MG	0.643644	0.741	0.591	1.38831e-76	Ncoa7
MG	0.643088	0.198	0.015	0	Rftn2
MG	0.642046	0.318	0.201	1.86758e-32	Mt3
MG	0.640878	0.457	0.291	4.34016e-58	Pdlim5
MG	0.640019	0.117	0.019	7.77456e-127	Prss56
MG	0.639817	0.466	0.332	1.61294e-44	AP1S2
MG	0.638278	0.353	0.214	1.91647e-47	GCSH-containing
MG	0.638041	0.534	0.214	7.70422e-151	Prox1
MG	0.634351	0.27	0.093	1.70923e-108	Gas2l3
MG	0.633403	0.257	0.131	2.8006e-48	Plod2
MG	0.633215	0.3	0.185	2.64043e-35	Tacc1
MG	0.632127	0.374	0.256	1.96629e-34	Hacd2
MG	0.630084	0.206	0.065	4.27126e-92	Irx3
MG	0.629808	0.487	0.386	4.75854e-33	Gnai2
MG	0.62851	0.26	0.1	5.7165e-83	Hsdl2
MG	0.62641	0.123	0.059	7.91169e-20	CYP26A1-containing
MG	0.622948	0.646	0.514	5.19362e-62	Eprs
MG	0.622126	0.172	0.011	0	Bcar3
MG	0.619788	0.242	0.1	2.48703e-67	Itgav
MG	0.617507	0.185	0.051	5.814e-102	Tmem190
MG	0.616723	0.799	0.646	1.67067e-86	Camk2n1
MG	0.6163	0.26	0.069	3.14074e-150	Nfia
MG	0.614173	0.226	0.069	2.67049e-106	Irx5
MG	0.611255	0.523	0.387	2.94822e-45	Fam173a
MG	0.608427	0.294	0.208	2.93851e-21	Glud1
MG	0.607993	0.145	0.005	0	Aqp4
MG	0.607545	0.284	0.16	5.99349e-40	Ccdc184
MG	0.607147	0.19	0.03	1.34608e-212	Pdgfra
MG	0.606633	0.31	0.206	1.1257e-28	Lrrfip1
MG	0.60544	0.23	0.089	3.38096e-72	G18365
MG	0.604257	0.199	0.062	8.81692e-91	Rdh10
MG	0.603597	0.199	0.029	4.57995e-254	Tll1
MG	0.60285	0.699	0.553	5.39362e-67	Pea15
MG	0.595895	0.128	0.002	0	Npsr1
MG	0.594342	0.118	0.011	2.46752e-237	Fabp7
MG	0.583832	0.198	0.076	4.94079e-61	Plp1
MG	0.58094	0.198	0.063	3.34927e-86	Lfng
MG	0.580392	0.27	0.141	1.4596e-44	Sdf2l1
MG	0.577385	0.134	0.007	0	Folh1b
MG	0.575117	0.234	0.115	4.38226e-43	Phlpp1
MG	0.5747	0.218	0.097	8.27011e-52	Cpne3
MG	0.573882	0.261	0.144	5.4014e-38	Rest
MG	0.572332	0.182	0.031	1.83485e-193	Clgn
MG	0.572014	0.172	0.028	9.30998e-187	Slc38a3
MG	0.572007	0.207	0.082	6.68078e-60	Slain1
MG	0.571814	0.115	0.025	1.19551e-83	C2cd4b
MG	0.571725	0.295	0.175	1.15475e-35	Lsamp
MG	0.570912	0.169	0.029	1.05973e-171	Serpinb1
MG	0.568815	0.204	0.068	1.50154e-80	G9982
MG	0.567573	0.271	0.135	2.23723e-50	NEAT1-containing
MG	0.564834	0.298	0.205	3.93827e-23	Rida
MG	0.563147	0.172	0.028	4.83955e-190	Lhfpl2
MG	0.561431	0.696	0.575	1.77565e-49	Cd63
MG	0.560997	0.127	0.007	0	Wif1
MG	0.555463	0.245	0.093	4.33829e-79	Napepld
MG	0.55473	0.253	0.133	5.47165e-41	Lrrc42
MG	0.554717	0.111	0.044	2.23929e-27	Rasd1
MG	0.55457	0.215	0.091	1.68552e-54	Gbe1
MG	0.553901	0.297	0.159	1.70773e-44	LOC101975916
MG	0.552859	0.282	0.172	3.95951e-31	Mbip
MG	0.55268	0.12	0.002	0	G8743
MG	0.551585	0.319	0.182	3.8973e-46	Stx18
MG	0.548552	0.131	0.003	0	G18109
MG	0.548163	0.257	0.107	3.13633e-68	Gca
MG	0.547216	0.187	0.056	4.55994e-88	HRK-containing
MG	0.544836	0.178	0.044	3.67857e-111	HSD17B11
MG	0.54051	0.101	0.011	5.18167e-175	Selenop
MG	0.539088	0.858	0.791	1.52029e-70	Atp5d
MG	0.53756	0.159	0.012	0	Gdpd2
MG	0.536916	0.132	0.002	0	G4709
MG	0.536912	0.587	0.49	4.03583e-33	Tmem59
MG	0.536366	0.621	0.476	3.94921e-40	Six6
MG	0.535828	0.272	0.136	1.48292e-48	Isoc2
MG	0.535526	0.207	0.092	4.58892e-47	Plin3
MG	0.53441	0.163	0.052	8.37907e-68	Chadl
MG	0.532843	0.258	0.125	4.25483e-51	Col18a1
MG	0.532413	0.169	0.056	4.64729e-64	HIST2H2BE-containing.1
MG	0.531546	0.225	0.096	2.34794e-56	Fzd5
MG	0.52944	0.118	0.004	0	Plac9
MG	0.529237	0.437	0.314	1.1014e-30	Arid5b
MG	0.52661	0.528	0.42	2.16162e-33	Chmp4b
MG	0.526215	0.284	0.196	4.04609e-20	Cib1
MG	0.525525	0.74	0.626	1.40296e-49	G37757
MG	0.524608	0.176	0.036	8.64973e-144	Sorbs3
MG	0.521779	0.225	0.097	5.83674e-55	Dusp16
MG	0.520948	0.138	0.012	2.67384e-300	Cdh1
MG	0.520366	0.187	0.055	3.14034e-93	Sash1
MG	0.520242	0.166	0.028	1.82329e-175	Parp9
MG	0.51982	0.165	0.03	1.25813e-157	Col5a2
MG	0.519717	0.214	0.1	9.81878e-42	Dpp7
MG	0.518821	0.42	0.312	9.38278e-29	Cdkn1b
MG	0.516845	0.231	0.13	1.12224e-30	Sorbs2
MG	0.513462	0.896	0.807	1.86105e-56	Tpi1
MG	0.512709	0.222	0.098	1.08351e-51	Tmem179b
MG	0.510131	0.155	0.016	5.16575e-289	Tmem257
MG	0.509369	0.3	0.177	7.27694e-36	DAP-containing
MG	0.509204	0.176	0.052	6.82737e-86	Wdfy2
MG	0.508525	0.164	0.031	2.13579e-150	Mettl7a
MG	0.507596	0.157	0.033	5.61052e-123	Abhd5
MG	0.506876	0.163	0.033	4.40273e-136	Srebf1
MG	0.506792	0.274	0.155	2.67273e-35	Eps8
MG	0.506493	0.113	0.001	0	LOC101962968
MG	0.505827	0.324	0.244	2.66948e-16	Akr1b1
MG	0.505361	0.306	0.237	1.06098e-13	Srgap1
MG	0.504843	0.11	0.001	0	OR5B21
MG	0.504544	0.232	0.119	3.78224e-38	Ogfod3
MG	0.504162	0.23	0.112	2.78145e-43	Tcf7l2
MG	0.503904	0.572	0.484	8.3038e-28	Lrpap1
MG	0.503169	0.147	0.009	0	Col23a1
MG	0.502281	0.216	0.086	1.87856e-59	Rwdd3
MG	0.501707	0.35	0.233	2.08962e-31	Dhrs7
MG	0.500236	0.662	0.597	2.1014e-37	Taldo1
MG	0.500117	0.337	0.242	2.70611e-21	Borcs5
Early_NG	3.14929	0.892	0.28	0	Gadd45a
Early_NG	2.3705	0.991	0.59	0	Hes6
Early_NG	1.95674	0.809	0.272	0	Crybb3
Early_NG	1.9309	0.577	0.157	0	G5728
Early_NG	1.67371	0.833	0.307	0	Mybl1
Early_NG	1.42176	0.71	0.205	0	Ucp2
Early_NG	1.37471	0.624	0.222	0	Hes5
Early_NG	1.29472	0.518	0.159	0	Gal
Early_NG	1.2387	0.873	0.541	1.06351e-299	Hmgb2
Early_NG	1.18556	0.628	0.145	0	Zc3h12c
Early_NG	1.18359	0.949	0.559	0	Igfbp2
Early_NG	1.14121	0.64	0.183	0	VXN-containing
Early_NG	1.12099	0.558	0.149	0	Dll3
Early_NG	1.10659	0.955	0.592	0	Gng5
Early_NG	1.08736	0.698	0.305	0	MIAT-containing
Early_NG	1.08046	0.879	0.473	0	Mdk
Early_NG	1.04675	0.923	0.564	0	Rps27l
Early_NG	1.0435	0.794	0.421	0	Rbpj
Early_NG	1.01986	0.653	0.224	0	Prss23
Early_NG	1.01405	0.7	0.376	1.68457e-204	HBA1
Early_NG	0.991907	0.983	0.773	0	Ppp1r14b
Early_NG	0.971798	0.437	0.161	3.10494e-239	Atad2
Early_NG	0.944938	0.442	0.148	2.63475e-278	Igfbp7
Early_NG	0.926169	0.901	0.614	0	Lsm5
Early_NG	0.926026	0.649	0.407	9.01964e-148	Pcna
Early_NG	0.905289	0.474	0.182	5.25437e-231	Gadd45g
Early_NG	0.902455	0.752	0.442	9.08706e-226	HMGN2.10
Early_NG	0.902196	0.811	0.422	1.09879e-300	Btg2
Early_NG	0.901803	0.555	0.259	8.99876e-220	Dut
Early_NG	0.89706	0.612	0.319	1.69902e-213	Fam162a
Early_NG	0.894276	0.515	0.197	3.20458e-298	Hsph1
Early_NG	0.893925	0.652	0.331	1.24138e-249	HMGN2-containing
Early_NG	0.893109	0.55	0.21	0	Cenpw
Early_NG	0.881676	0.993	0.929	1.04011e-279	H2AFZ-like
Early_NG	0.877258	0.883	0.622	6.24579e-242	Srgap3
Early_NG	0.876424	0.548	0.221	3.09845e-255	Pclaf
Early_NG	0.869883	0.527	0.152	0	Crybg3
Early_NG	0.862008	0.699	0.291	0	Cks2
Early_NG	0.859909	0.527	0.216	2.01799e-242	Hbe1
Early_NG	0.858625	0.395	0.132	7.70894e-244	Clspn
Early_NG	0.857423	0.444	0.19	2.10036e-198	Lrrn1
Early_NG	0.848896	0.589	0.208	0	Tfdp2
Early_NG	0.841671	0.992	0.919	0	Hmgb1
Early_NG	0.837799	0.906	0.66	9.45314e-273	Snrpg
Early_NG	0.835357	0.908	0.734	1.1686e-176	Bnip3
Early_NG	0.831193	0.627	0.217	0	Notch1
Early_NG	0.824586	0.967	0.747	7.385e-280	Rorb
Early_NG	0.819026	0.607	0.318	5.52855e-175	Hells
Early_NG	0.817453	0.764	0.405	6.12523e-274	Chd7
Early_NG	0.81719	0.578	0.219	0	G16203
Early_NG	0.810332	0.525	0.191	5.45007e-274	Nusap1
Early_NG	0.79406	0.706	0.335	2.05849e-291	Timm50
Early_NG	0.793857	0.547	0.203	2.56532e-271	Top2a
Early_NG	0.793311	0.595	0.254	1.74281e-273	Rrs1
Early_NG	0.790238	0.278	0.13	4.63207e-79	Pcdh17
Early_NG	0.776918	0.92	0.695	7.34991e-214	H2AFV
Early_NG	0.767215	0.924	0.704	9.40165e-242	Snrpd1
Early_NG	0.764895	0.797	0.558	6.28048e-161	Ube2s
Early_NG	0.759241	0.612	0.279	3.13664e-241	RPL39-like.2
Early_NG	0.757529	0.721	0.394	8.15782e-193	Srrm4
Early_NG	0.752162	0.527	0.165	0	CUNH4orf46
Early_NG	0.749808	0.269	0.076	1.48941e-199	Aldh1a3
Early_NG	0.749206	0.313	0.038	0	Dll4
Early_NG	0.743794	0.995	0.932	0	Rps17
Early_NG	0.742995	0.493	0.131	0	E2f1
Early_NG	0.742769	0.875	0.609	9.75925e-220	Hnrnph3
Early_NG	0.740869	0.616	0.334	4.91201e-174	Ezh2
Early_NG	0.740093	0.553	0.231	1.83867e-260	Ralgps2
Early_NG	0.735977	0.846	0.537	1.07308e-222	Ccdc50
Early_NG	0.724891	0.968	0.817	1.76226e-269	HMGB1
Early_NG	0.724422	0.985	0.864	0	LOC101961988
Early_NG	0.720227	0.967	0.793	2.42422e-286	Cenpv
Early_NG	0.717197	0.505	0.23	2.6641e-183	Ccdc168
Early_NG	0.716364	0.999	0.973	0	Rps15a
Early_NG	0.709804	0.968	0.732	4.07923e-205	Rbp1
Early_NG	0.708087	0.755	0.391	3.36648e-242	Prdx4
Early_NG	0.705858	0.806	0.497	8.87571e-205	Lsm8
Early_NG	0.704077	0.824	0.53	2.97134e-188	Msi2
Early_NG	0.702596	0.664	0.303	1.31122e-264	Rcor2
Early_NG	0.699506	1	0.982	0	Rplp2
Early_NG	0.690801	0.997	0.96	0	Rps26
Early_NG	0.689246	0.236	0.044	0	Crybb2
Early_NG	0.688541	0.93	0.711	1.32962e-236	Selenoh
Early_NG	0.682219	0.871	0.629	8.13081e-187	Hnrnpab
Early_NG	0.680493	0.484	0.205	8.63065e-184	Onecut2
Early_NG	0.676239	0.463	0.158	1.66111e-278	Fam110a
Early_NG	0.671625	0.533	0.242	3.64381e-186	Smc4
Early_NG	0.669012	0.981	0.92	1.60955e-139	Mif
Early_NG	0.660914	0.718	0.46	5.61993e-147	Csrp2
Early_NG	0.657408	0.994	0.919	0	Rpl22
Early_NG	0.654902	0.363	0.142	7.91503e-168	Ncapg2
Early_NG	0.653808	0.585	0.236	6.17086e-253	Zbtb18
Early_NG	0.652391	0.843	0.586	3.20638e-162	Tmpo
Early_NG	0.646904	0.328	0.096	7.73903e-245	G8257
Early_NG	0.641629	0.448	0.192	2.34723e-176	HIST1H1E-containing
Early_NG	0.641376	0.572	0.42	6.95895e-67	Slbp
Early_NG	0.641324	0.999	0.957	0	Rpl37
Early_NG	0.639641	0.758	0.41	1.97469e-214	Pnrc2
Early_NG	0.637492	0.774	0.473	5.3426e-175	Srsf7
Early_NG	0.636217	0.972	0.791	1.28916e-250	Ran
Early_NG	0.62999	0.993	0.882	4.42271e-271	Rps21
Early_NG	0.62845	0.429	0.126	0	Tead2
Early_NG	0.627388	0.449	0.176	1.82238e-211	RPL39-like.1
Early_NG	0.627067	1	0.984	0	Rps11
Early_NG	0.626756	0.193	0.038	1.42381e-239	Medag
Early_NG	0.620718	0.622	0.337	5.99251e-173	Traf3ip1
Early_NG	0.620232	0.788	0.496	1.11717e-168	Anp32b
Early_NG	0.619738	0.996	0.927	4.09786e-297	Rpl36
Early_NG	0.619097	0.916	0.688	1.13097e-183	POLR2L-containing
Early_NG	0.617765	0.986	0.86	2.85841e-245	Rpl31
Early_NG	0.614899	1	0.994	0	Rps27a
Early_NG	0.613	0.999	0.979	0	Rps29
Early_NG	0.612961	0.338	0.084	0	Abracl
Early_NG	0.609413	0.317	0.101	2.27253e-198	Esco2
Early_NG	0.608032	0.806	0.604	1.02503e-113	Higd1a
Early_NG	0.607993	1	0.982	0	Rps24
Early_NG	0.60487	0.602	0.294	1.19921e-156	Hes1
Early_NG	0.604282	0.427	0.215	1.34134e-121	Rrm1
Early_NG	0.5976	0.998	0.977	0	Rpl35
Early_NG	0.594752	0.545	0.215	1.23045e-248	Tpx2
Early_NG	0.591509	0.969	0.798	3.90958e-192	Rpl39
Early_NG	0.591397	1	0.993	0	Rps7
Early_NG	0.591396	0.97	0.799	8.976e-203	G31355
Early_NG	0.591356	0.865	0.615	2.2951e-157	Eny2
Early_NG	0.591146	0.562	0.272	5.31281e-167	PTTG1
Early_NG	0.59079	0.974	0.853	1.71908e-204	Npm1
Early_NG	0.588809	0.999	0.983	0	Rpl8
Early_NG	0.588033	0.562	0.273	7.0162e-179	Baz1a
Early_NG	0.587244	0.39	0.143	4.77737e-186	Ccna2
Early_NG	0.586759	0.647	0.325	2.5048e-183	Mcm7
Early_NG	0.584762	0.739	0.508	2.01238e-114	Siva1
Early_NG	0.584562	0.61	0.343	3.6211e-144	Gadd45gip1
Early_NG	0.58236	0.698	0.383	4.56925e-180	Cdk4
Early_NG	0.581072	0.529	0.21	5.60773e-229	Fat1
Early_NG	0.580403	0.997	0.967	7.51676e-282	Rpl23a
Early_NG	0.580176	0.998	0.953	1.836e-291	Rpl38
Early_NG	0.578609	0.445	0.177	9.37167e-208	Srgap2
Early_NG	0.57826	0.739	0.497	1.63293e-118	Smc1a
Early_NG	0.577562	0.361	0.125	2.22387e-214	ENSSTOG00000033613
Early_NG	0.575886	0.837	0.583	1.60637e-142	Smarca5
Early_NG	0.575825	0.912	0.704	2.52436e-143	RPL24-like
Early_NG	0.575705	0.264	0.026	0	Atoh7
Early_NG	0.573911	0.995	0.932	2.60421e-249	Rpl27a
Early_NG	0.573533	0.991	0.893	1.18901e-232	Rps27
Early_NG	0.572029	0.605	0.276	1.4204e-219	Ube2c
Early_NG	0.57089	0.891	0.665	2.60534e-143	Nap1l1
Early_NG	0.570201	0.491	0.333	1.04352e-50	Sat1
Early_NG	0.568329	0.753	0.532	3.18442e-108	Ranbp1
Early_NG	0.567086	0.345	0.116	1.22759e-209	G27090
Early_NG	0.564268	0.981	0.832	3.28721e-188	Atp5g2
Early_NG	0.562896	0.615	0.332	1.29893e-151	RPL41-containing
Early_NG	0.560239	0.811	0.543	8.13709e-159	Mrpl33
Early_NG	0.558703	0.32	0.111	8.72244e-177	Cenph
Early_NG	0.558155	0.961	0.797	5.11244e-188	Rpl26l1
Early_NG	0.551962	0.873	0.642	2.02725e-132	Hnrnpa1
Early_NG	0.551402	0.665	0.461	4.71492e-94	Gstm3
Early_NG	0.550704	0.624	0.361	1.79513e-132	Lmnb1
Early_NG	0.550621	0.6	0.321	5.9479e-140	SOX11.1
Early_NG	0.550266	0.528	0.297	2.98372e-110	Gmnn
Early_NG	0.549403	0.846	0.677	1.03357e-90	Dek
Early_NG	0.548673	0.566	0.277	1.88392e-165	Lbr
Early_NG	0.547953	0.354	0.134	1.93227e-162	Brca2
Early_NG	0.547155	0.601	0.328	6.44527e-146	NPM1.3
Early_NG	0.546844	0.999	0.988	0	Rps10
Early_NG	0.545607	1	0.973	6.816e-281	Rpl7a
Early_NG	0.54497	0.372	0.134	5.82972e-180	Cdca3
Early_NG	0.544814	0.356	0.096	1.87126e-300	LOC110597732
Early_NG	0.544312	1	0.991	3.0521e-302	Rpl28
Early_NG	0.541758	0.248	0.035	0	Insm2
Early_NG	0.540959	0.673	0.39	2.31503e-152	Mplkip
Early_NG	0.539415	0.538	0.271	5.08103e-153	Trim59
Early_NG	0.539412	0.895	0.607	7.2632e-162	Tspo
Early_NG	0.538704	0.998	0.975	3.26635e-276	Naca
Early_NG	0.538443	1	0.988	0	Rpl13
Early_NG	0.537767	0.437	0.171	7.71343e-201	DAP-containing
Early_NG	0.534799	0.486	0.207	1.2384e-189	Hat1
Early_NG	0.531966	0.777	0.551	4.16827e-106	Nasp
Early_NG	0.531421	0.751	0.461	1.57876e-150	Snrpe
Early_NG	0.530785	0.442	0.196	3.53218e-159	Dhfr
Early_NG	0.529493	0.624	0.367	6.88924e-127	Srsf10
Early_NG	0.527584	0.407	0.192	1.94886e-119	Smc2
Early_NG	0.527283	0.501	0.242	6.74204e-154	Tex30
Early_NG	0.524701	1	0.995	0	Rps18
Early_NG	0.523238	0.603	0.339	3.77708e-133	Sh3glb1
Early_NG	0.522222	0.357	0.123	3.15702e-184	Mki67
Early_NG	0.522177	0.78	0.511	1.44428e-132	RPL41
Early_NG	0.52213	0.67	0.388	7.66977e-140	Alyref
Early_NG	0.519502	0.601	0.348	1.93488e-119	Hmgb3
Early_NG	0.517222	0.999	0.988	8.64054e-302	Rps15
Early_NG	0.51683	0.904	0.692	2.56e-144	Erh
Early_NG	0.51297	0.227	0.047	7.24851e-269	Spink2
Early_NG	0.512535	0.999	0.973	3.84338e-258	Rps23
Early_NG	0.51128	0.429	0.234	6.72052e-81	HBG1-containing
Early_NG	0.508323	0.974	0.811	1.37465e-165	Rpl36a
Early_NG	0.506783	0.341	0.114	2.84593e-207	Celsr2
Early_NG	0.506667	0.326	0.101	3.61422e-223	Cbfa2t2
Early_NG	0.505854	0.996	0.963	8.36723e-247	Tpt1
Early_NG	0.500813	0.885	0.671	2.38583e-128	Snrpd2
Late_NG	3.09202	0.758	0.184	0	VXN-containing
Late_NG	2.32161	0.669	0.179	0	Gadd45g
Late_NG	2.22944	0.922	0.595	0	Hes6
Late_NG	1.93939	0.728	0.314	0	Mybl1
Late_NG	1.92936	0.732	0.302	0	Neurod4
Late_NG	1.4877	0.649	0.284	0	Tbx3
Late_NG	1.44427	0.724	0.428	2.01659e-261	Btg2
Late_NG	1.32997	0.599	0.218	6.11813e-296	Otx2
Late_NG	1.30671	0.364	0.233	6.46089e-48	Hes5
Late_NG	1.15719	0.985	0.946	0	Ckb
Late_NG	1.14455	0.266	0.04	0	Apcdd1
Late_NG	1.12884	0.306	0.154	1.36101e-74	Igfbp7
Late_NG	1.11466	0.262	0.031	0	Olig2
Late_NG	1.10225	0.364	0.174	9.35986e-109	Insm1
Late_NG	1.05465	0.316	0.137	9.20124e-106	Kit
Late_NG	1.04679	0.425	0.244	1.54724e-92	Zbtb18
Late_NG	1.01392	0.225	0.027	0	Sstr2
Late_NG	1.00238	0.318	0.158	4.24016e-83	Zc3h12c
Late_NG	0.985424	0.323	0.22	1.17695e-36	Ucp2
Late_NG	0.966875	0.882	0.737	4.52203e-206	Rbp1
Late_NG	0.95408	0.494	0.325	1.20374e-74	Vsx2
Late_NG	0.945039	0.106	0.005	0	Esm1
Late_NG	0.924474	0.318	0.16	3.95946e-75	Dll3
Late_NG	0.917462	0.343	0.189	2.23731e-71	PLA2G16
Late_NG	0.915252	0.319	0.178	1.29801e-56	Klhl35
Late_NG	0.898655	0.317	0.148	1.02874e-86	Rnd2
Late_NG	0.895566	0.402	0.231	4.78298e-66	Neurod1
Late_NG	0.866118	0.429	0.313	3.13917e-51	Rcor2
Late_NG	0.850529	0.227	0.171	7.08845e-10	G5728
Late_NG	0.843399	0.286	0.14	3.31221e-69	E2f1
Late_NG	0.84303	0.338	0.226	1.09922e-36	HIST1H1C-containing
Late_NG	0.830933	0.376	0.263	2.59467e-45	Rrs1
Late_NG	0.828141	0.657	0.575	4.02344e-78	Cd63
Late_NG	0.82529	0.903	0.853	1.73842e-181	Nme2
Late_NG	0.817095	0.545	0.476	1.77845e-48	Odc1
Late_NG	0.815822	0.245	0.084	1.01895e-111	Neurog2
Late_NG	0.811794	0.535	0.448	7.6262e-52	Apip
Late_NG	0.807693	0.666	0.571	2.99818e-52	Igfbp2
Late_NG	0.771661	0.303	0.161	7.91731e-61	Tob1
Late_NG	0.762986	0.378	0.334	1.51529e-17	AP1S2
Late_NG	0.759455	0.446	0.416	4.72545e-17	Apex1
Late_NG	0.754514	0.447	0.379	1.62817e-26	Pik3r1
Late_NG	0.74694	0.366	0.228	2.36796e-51	Notch1
Late_NG	0.74598	0.806	0.765	2.51344e-95	Eif4a1
Late_NG	0.739547	0.571	0.508	7.87363e-43	Epb41
Late_NG	0.737335	0.479	0.419	4.57144e-32	Pak3
Late_NG	0.724304	0.625	0.576	1.15048e-46	Rps27l
Late_NG	0.718106	0.7	0.548	1.84433e-93	Tcf4
Late_NG	0.714494	0.515	0.34	1.76986e-65	Grid2
Late_NG	0.704939	0.829	0.753	4.43315e-82	Rorb
Late_NG	0.690221	0.412	0.357	9.79504e-21	Phc2
Late_NG	0.686382	0.434	0.342	1.76318e-34	Tmem98
Late_NG	0.672396	0.504	0.5	3.01284e-18	Fscn1
Late_NG	0.671746	0.728	0.863	2.18864e-11	Gpm6a
Late_NG	0.667449	0.443	0.434	3.76021e-13	Rbpj
Late_NG	0.665771	0.397	0.351	3.63478e-18	Gadd45gip1
Late_NG	0.658771	0.137	0.026	1.49912e-140	Btbd17
Late_NG	0.653115	0.172	0.045	4.45025e-117	Dll4
Late_NG	0.651249	0.687	0.615	5.10863e-59	Tspo
Late_NG	0.645577	0.664	0.543	4.45077e-58	TPT1
Late_NG	0.643854	0.157	0.042	1.24195e-103	Dll1
Late_NG	0.642745	0.16	0.077	3.01958e-33	Mymk
Late_NG	0.641331	0.364	0.278	2.76352e-25	Nol4
Late_NG	0.64028	0.341	0.222	6.53429e-36	Igsf21
Late_NG	0.632944	0.387	0.28	2.51052e-34	Tspan15
Late_NG	0.616946	0.392	0.348	2.82612e-16	Timm50
Late_NG	0.610733	0.372	0.336	7.4016e-10	Mcm7
Late_NG	0.602688	0.334	0.231	2.27424e-28	Tspan9
Late_NG	0.602456	0.223	0.168	8.40202e-11	Fam110a
Late_NG	0.600396	0.264	0.209	2.07571e-11	Gprc5b
Late_NG	0.592963	0.271	0.221	1.16202e-10	Tfdp2
Late_NG	0.589543	0.13	0.033	4.47362e-88	Actc1
Late_NG	0.577797	0.423	0.394	9.34419e-13	Cdk4
Late_NG	0.577294	0.413	0.345	7.25201e-19	Rcan2
Late_NG	0.576297	0.805	0.799	3.03578e-61	Cenpv
Late_NG	0.575485	0.901	0.836	2.39339e-92	Atp5g2
Late_NG	0.573255	0.488	0.401	3.80725e-28	Rax
Late_NG	0.565823	0.129	0.022	3.45298e-148	Map3k8
Late_NG	0.565679	0.164	0.079	9.74066e-34	G18574
Late_NG	0.564686	0.738	0.71	5.31568e-53	Prdx1
Late_NG	0.553494	0.37	0.348	3.56167e-08	Ddr1
Late_NG	0.551136	0.201	0.108	5.84316e-31	Mfng
Late_NG	0.544894	0.709	0.648	1.11307e-57	Camk2n1
Late_NG	0.544131	0.176	0.092	1.33318e-28	Rgs16
Late_NG	0.543158	0.585	0.558	3.30652e-25	Idh2
Late_NG	0.531831	0.389	0.368	1.46382e-08	Rcc2
Late_NG	0.529896	0.495	0.518	2.07169e-10	Eprs
Late_NG	0.52876	0.447	0.292	7.28096e-40	Cplx3
Late_NG	0.528495	0.227	0.176	4.33831e-09	CUNH4orf46
Late_NG	0.526388	0.669	0.604	2.09466e-31	Gng5
Late_NG	0.524036	0.647	0.676	6.59253e-26	Eif3e
Late_NG	0.523847	0.371	0.347	3.26182e-09	RSL24D1.1
Late_NG	0.52378	0.258	0.236	0.0021781	CDK2AP1
Late_NG	0.523452	0.313	0.258	2.4712e-09	Egr1
Late_NG	0.52149	0.164	0.108	1.61405e-11	G10020
Late_NG	0.511062	0.296	0.211	1.0183e-16	NLGN1
Late_NG	0.507833	0.34	0.336	0.00366247	Klf13
Late_NG	0.507044	0.596	0.57	9.17059e-21	Eef1d
Late_NG	0.504523	0.186	0.13	5.17406e-11	Vps37b
Late_NG	0.504005	0.204	0.138	1.47867e-14	Lgi4
Late_NG	0.501633	0.508	0.474	2.24203e-14	Cnn3
Late_NG	0.501261	0.223	0.186	6.13225e-05	Mxra8
RGC	3.35456	0.842	0.137	0	Sncg
RGC	3.17773	0.908	0.089	0	Nefl
RGC	3.14477	0.959	0.165	0	Gap43
RGC	3.13472	0.959	0.096	0	Elavl4
RGC	2.99372	0.999	0.748	0	Stmn2
RGC	2.89951	0.76	0.019	0	Pou4f1
RGC	2.83457	0.75	0.056	0	Prph
RGC	2.75652	0.88	0.051	0	Nefm
RGC	2.66129	0.996	0.487	0	Map1b
RGC	2.61904	0.89	0.233	0	Ina
RGC	2.60531	0.879	0.067	0	NEFL
RGC	2.54029	0.999	0.702	0	Tubb3
RGC	2.48754	0.945	0.136	0	G1729
RGC	2.31362	0.879	0.227	0	Fabp3
RGC	2.30635	0.903	0.425	0	Rtn1
RGC	2.15928	0.995	0.746	0	Uchl1
RGC	2.01626	0.748	0.021	0	Pou4f2
RGC	2.00203	1	0.948	0	Tmsb10
RGC	1.98444	0.767	0.058	0	Nrn1
RGC	1.977	0.903	0.227	0	Rab6b
RGC	1.92355	0.835	0.049	0	GAP43.1
RGC	1.86784	0.715	0.087	0	Igfbpl1
RGC	1.85063	0.521	0.106	0	Gal
RGC	1.81099	0.749	0.106	0	Apbb2
RGC	1.80406	0.463	0.018	0	Cntn2
RGC	1.77852	1	0.986	0	Tuba1a
RGC	1.70854	0.912	0.478	0	Ramp1
RGC	1.70744	0.979	0.63	0	Tubb
RGC	1.68076	0.929	0.318	0	Gng2
RGC	1.66634	0.751	0.075	0	Adcy1
RGC	1.61969	0.844	0.227	0	Mapt
RGC	1.60871	0.341	0.097	0	Calb2
RGC	1.60847	0.887	0.388	0	Eno2
RGC	1.59114	0.894	0.395	0	TUBB2A
RGC	1.56719	0.681	0.04	0	Rbpms
RGC	1.54369	0.997	0.864	0	TUBB2B.1
RGC	1.52429	0.83	0.098	0	Cplx2
RGC	1.52376	0.943	0.579	0	Pcsk1n
RGC	1.50381	0.931	0.312	0	Olfm1
RGC	1.50353	0.6	0.023	0	Mstn
RGC	1.48288	0.911	0.29	0	Gng3
RGC	1.48285	0.713	0.036	0	Ebf1
RGC	1.47962	0.782	0.077	0	Klf7
RGC	1.47111	0.757	0.109	0	Gabbr2
RGC	1.45145	0.616	0.068	0	Rgs10
RGC	1.44417	0.665	0.007	0	Slc17a6
RGC	1.43268	0.858	0.203	0	Mllt11
RGC	1.41484	0.7	0.334	0	Lgals1
RGC	1.40534	0.822	0.258	0	Hmgcs1
RGC	1.40087	0.711	0.041	0	Cacna1e
RGC	1.39643	0.806	0.234	0	Idi1
RGC	1.37846	0.878	0.277	0	Epb41l3
RGC	1.37592	0.902	0.328	0	Ppp1r1a
RGC	1.3734	0.919	0.408	0	Ywhah
RGC	1.36336	0.718	0.267	0	Sat1
RGC	1.3446	0.884	0.269	0	Nsg2
RGC	1.34325	0.391	0.047	0	Thy1
RGC	1.33169	0.914	0.319	0	MSANTD3-TMEFF1
RGC	1.32406	0.746	0.079	0	ANK3
RGC	1.32351	0.747	0.117	0	Isl1
RGC	1.31292	0.818	0.175	0	Dpysl3
RGC	1.31078	0.719	0.171	0	Gnb4
RGC	1.28375	0.951	0.47	0	Ywhag
RGC	1.27965	0.923	0.452	0	Fnbp1l
RGC	1.27812	0.933	0.445	0	Kidins220
RGC	1.26012	0.916	0.317	0	Ank2
RGC	1.25521	0.758	0.141	0	Snca
RGC	1.23733	0.631	0.059	0	Nell2
RGC	1.22393	0.842	0.244	0	Zc2hc1a
RGC	1.22034	0.898	0.41	0	Sptbn1
RGC	1.20345	0.911	0.51	0	Igfbp2
RGC	1.20201	0.909	0.311	0	CRMP1
RGC	1.20147	0.959	0.618	0	Tmsb15b
RGC	1.20068	0.772	0.234	0	MIAT-containing
RGC	1.18786	0.937	0.459	0	Kif5c
RGC	1.18014	0.843	0.248	0	Cxadr
RGC	1.17996	0.547	0.011	0	Rbpms2
RGC	1.17783	0.994	0.905	0	CALM1-like
RGC	1.1773	0.695	0.066	0	Elavl2
RGC	1.17101	0.467	0.045	0	Chgb
RGC	1.16653	0.651	0.092	0	Nrp2
RGC	1.15729	0.807	0.24	0	SOX11.1
RGC	1.15003	0.546	0.031	0	Atp2b4
RGC	1.14486	0.884	0.376	0	Fdps
RGC	1.12974	0.833	0.278	0	Rab6a
RGC	1.12285	0.917	0.455	0	Stmn3
RGC	1.1175	0.785	0.154	0	Disp2
RGC	1.11522	0.808	0.317	0	Mab21l2
RGC	1.1146	0.656	0.115	0	RALYL-like.1
RGC	1.11127	0.934	0.478	0	Kif21a
RGC	1.10962	0.881	0.421	0	Pkia
RGC	1.09775	0.786	0.161	0	Tp53i11
RGC	1.09419	0.422	0.023	0	Cpne8
RGC	1.08924	0.823	0.182	0	Robo2
RGC	1.08706	0.179	0.028	0	Nts
RGC	1.08277	0.631	0.033	0	Stk32c
RGC	1.07301	0.676	0.199	0	FXYD7
RGC	1.0687	0.955	0.63	0	Mgst3
RGC	1.04068	0.899	0.314	0	Rbfox2
RGC	1.04008	0.608	0.097	0	Atp1b1
RGC	1.03341	0.577	0.159	0	Caly
RGC	1.03156	0.594	0.044	0	Prkcb
RGC	1.02935	0.808	0.303	0	Hmgcr
RGC	1.02897	0.925	0.455	0	Cep170
RGC	1.02857	0.711	0.133	0	Nln
RGC	1.02687	0.849	0.329	0	Nsg1
RGC	1.02502	0.77	0.217	0	Stx7
RGC	1.02421	0.469	0.013	0	Chrnb3
RGC	1.02012	0.894	0.387	0	Rala
RGC	1.0192	0.971	0.621	0	Jpt1
RGC	1.018	0.65	0.067	0	Tppp3
RGC	1.01513	0.465	0.005	0	Irx2
RGC	1.00597	0.566	0.111	0	Clec2l
RGC	1.00532	0.856	0.334	0	SERF1A
RGC	0.995377	0.902	0.416	0	Ywhaz
RGC	0.99395	0.799	0.238	0	Sptan1
RGC	0.989513	0.385	0.015	0	PTCHD4-containing
RGC	0.988894	0.975	0.672	0	Ttc3
RGC	0.986527	0.706	0.131	0	Edil3
RGC	0.985127	0.369	0.037	0	Isl2
RGC	0.983471	0.732	0.145	0	Srgap1
RGC	0.978576	0.835	0.292	0	Kif3a
RGC	0.977212	0.594	0.054	0	Kif5a
RGC	0.97535	0.619	0.062	0	Akap6
RGC	0.972891	0.331	0.013	0	Tfap2d
RGC	0.971192	0.655	0.141	0	S100a13
RGC	0.970464	0.94	0.504	0	Klc1
RGC	0.965685	0.978	0.703	0	Rtn3
RGC	0.956899	0.873	0.37	0	Sh3bgrl3
RGC	0.954868	0.772	0.182	0	Sept3
RGC	0.953714	0.961	0.622	0	Atox1
RGC	0.946343	0.833	0.361	0	Acat2
RGC	0.945692	0.98	0.648	0	Dync1i2
RGC	0.945511	0.733	0.188	0	Ttc9b
RGC	0.945127	0.894	0.361	0	Tspyl4
RGC	0.942615	0.624	0.09	0	Sybu
RGC	0.940134	0.514	0.104	0	MEG3-containing
RGC	0.937397	0.637	0.11	0	Map1a
RGC	0.929019	0.618	0.194	0	Hpcal1
RGC	0.928954	0.637	0.201	0	Mindy2
RGC	0.92644	0.371	0.011	0	Chrna6
RGC	0.925128	0.906	0.462	0	Smap1
RGC	0.92361	0.395	0.016	0	Ptchd4
RGC	0.910049	0.92	0.543	0	Ywhaq
RGC	0.909027	0.632	0.066	0	L1cam
RGC	0.906926	0.972	0.65	0	Rab2a
RGC	0.903501	0.531	0.026	0	Pdlim2
RGC	0.902013	0.974	0.744	0	Ppp1r14b
RGC	0.897923	0.482	0.065	0	Rbfox1
RGC	0.894654	0.175	0.02	0	Runx1
RGC	0.889178	0.805	0.318	0	Cd47
RGC	0.889102	0.705	0.138	0	Fam177a1
RGC	0.888457	0.765	0.202	0	Sema6a
RGC	0.877761	0.592	0.11	0	UBE2QL1-containing
RGC	0.874243	0.995	0.877	0	Actg1
RGC	0.871265	0.346	0.161	0	ID4
RGC	0.869055	0.841	0.344	0	CYP51A1-like
RGC	0.867042	0.92	0.463	0	Kifap3
RGC	0.862416	0.774	0.243	0	Mturn
RGC	0.861313	0.642	0.125	0	Vstm2l
RGC	0.859404	0.604	0.091	0	Fkbp1b
RGC	0.85874	0.8	0.281	0	Stmn4
RGC	0.854084	0.835	0.335	0	Arpc5
RGC	0.848996	0.661	0.152	0	Dpysl2
RGC	0.848737	0.769	0.345	0	Tle4
RGC	0.84661	0.966	0.68	0	Dynlt1
RGC	0.844113	0.915	0.49	0	Nrep
RGC	0.842844	0.477	0.071	0	Tshz2
RGC	0.842844	0.595	0.056	0	Hspa12a
RGC	0.83577	0.551	0.08	0	Ddah1
RGC	0.833454	0.816	0.291	0	Cfl2
RGC	0.831057	0.363	0.103	0	Vsnl1
RGC	0.827742	0.831	0.327	0	Ap2b1
RGC	0.826995	0.842	0.329	0	Dync1li1
RGC	0.82292	0.654	0.12	0	Idh1
RGC	0.821757	0.66	0.138	0	Acsl4
RGC	0.817165	0.549	0.079	0	ARMH4-like
RGC	0.810814	0.622	0.091	0	Dclk1
RGC	0.809615	0.596	0.071	0	Vat1
RGC	0.80935	0.641	0.26	0	Fndc5
RGC	0.808079	0.651	0.14	0	Agrn
RGC	0.807865	0.687	0.162	0	Camkk2
RGC	0.80532	0.639	0.122	0	Nkain1
RGC	0.801547	0.496	0.041	0	Syt4
RGC	0.800172	0.96	0.629	0	Gpi
RGC	0.798749	0.842	0.318	0	Map2
RGC	0.79485	0.744	0.241	0	Sqle
RGC	0.794201	0.999	0.956	0	Stmn1
RGC	0.793189	0.297	0.038	0	Igf1
RGC	0.792687	0.95	0.606	0	Cdc42
RGC	0.786666	0.805	0.282	0	Dpysl5
RGC	0.786052	0.603	0.082	0	Nrxn1
RGC	0.785749	0.761	0.181	0	Tubb4a
RGC	0.784503	0.767	0.197	0	CDKN1C
RGC	0.782727	0.413	0.027	0	Arpp21
RGC	0.7813	0.754	0.173	0	Srrm3
RGC	0.781283	0.406	0.019	0	Hs3st5
RGC	0.780523	0.789	0.296	0	Rufy3
RGC	0.780108	0.663	0.164	0	Cdkl2
RGC	0.779249	0.755	0.215	0	Gdi1
RGC	0.776459	0.323	0.081	0	Igfbp5
RGC	0.77559	0.778	0.283	0	Tusc3
RGC	0.775047	0.307	0.004	0	Irx4
RGC	0.772568	0.818	0.321	0	Mapk8ip3
RGC	0.767683	0.638	0.128	0	Cacng4
RGC	0.767537	0.894	0.425	0	Dync1h1
RGC	0.766939	0.526	0.061	0	Mtus2
RGC	0.765721	0.738	0.316	0	Snap25
RGC	0.763622	0.382	0.019	0	Scn2a
RGC	0.76345	0.947	0.597	0	Pafah1b1
RGC	0.760307	0.72	0.229	0	Msmo1
RGC	0.75941	0.624	0.156	0	Prkx
RGC	0.758463	0.779	0.317	0	Ly6h
RGC	0.757745	0.576	0.069	0	Scn3a
RGC	0.7544	0.698	0.204	0	G10805
RGC	0.753304	0.447	0.003	0	P2rx3
RGC	0.752719	0.556	0.07	0	Tmod2
RGC	0.751857	0.888	0.428	0	Fkbp1a
RGC	0.75183	0.59	0.083	0	Ndrg4
RGC	0.750274	0.399	0.03	0	S100a10
RGC	0.749329	0.476	0.068	0	Lmo1
RGC	0.74721	0.819	0.34	0	Six3
RGC	0.741556	0.83	0.357	0	Wsb1
RGC	0.741199	0.869	0.378	0	FAM241B-containing
RGC	0.737906	0.727	0.193	0	Soga3
RGC	0.735914	0.723	0.237	0	Prkar2b
RGC	0.73589	0.85	0.376	0	Pfdn4
RGC	0.734947	0.53	0.12	0	Myo1b
RGC	0.734551	0.882	0.426	0	Vps35
RGC	0.728589	0.624	0.132	0	Pak1
RGC	0.728262	0.822	0.307	0	Ncald
RGC	0.719742	1	0.984	0	TMSB4X
RGC	0.719696	0.645	0.185	0	Nme7
RGC	0.717552	0.517	0.064	0	Pbx3
RGC	0.715079	0.647	0.163	0	Farp1
RGC	0.714565	0.696	0.246	0	Insig1
RGC	0.712988	0.352	0.037	0	Pdzd2
RGC	0.709554	1	0.964	0	Actb
RGC	0.706308	0.701	0.222	0	Nans
RGC	0.70505	0.788	0.3	0	Actr2
RGC	0.698652	0.962	0.675	0	Ywhab
RGC	0.697882	0.642	0.172	0	Capns1
RGC	0.697651	0.657	0.218	0	Atp1a1
RGC	0.693238	0.525	0.051	0	Nfasc
RGC	0.690552	0.717	0.236	0	Snurf
RGC	0.690459	0.879	0.486	0	Eif4g2
RGC	0.68921	0.659	0.228	0	Pcdh9
RGC	0.688358	0.549	0.095	0	Ttll7
RGC	0.684731	0.923	0.563	0	Svbp
RGC	0.684533	0.79	0.301	0	Usp33
RGC	0.682781	0.593	0.17	0	Shtn1
RGC	0.679582	0.295	0.003	0	Pou4f3
RGC	0.678512	0.842	0.384	0	Kras
RGC	0.67724	0.932	0.545	0	Cetn2
RGC	0.676723	0.987	0.844	0	STMN1
RGC	0.674858	0.728	0.227	0	Kif1a
RGC	0.674706	0.523	0.066	0	Atp8a2
RGC	0.673882	0.962	0.666	0	Dstn
RGC	0.673358	0.852	0.392	0	Rab10
RGC	0.671136	0.625	0.128	0	Cnih2
RGC	0.671034	0.799	0.331	0	Tceal4
RGC	0.670372	0.499	0.085	0	Sox11
RGC	0.668185	0.782	0.315	0	Pja2
RGC	0.666794	0.611	0.156	0	TTC3-like.1
RGC	0.665953	0.885	0.515	0	Ncam1
RGC	0.664264	0.937	0.555	0	Apc
RGC	0.663633	0.751	0.249	0	Mapk8ip1
RGC	0.661523	0.743	0.322	0	SCHIP1
RGC	0.657104	0.995	0.86	0	Ywhae
RGC	0.65703	0.341	0.028	0	G14497
RGC	0.656013	0.548	0.118	0	Syngr3
RGC	0.653803	0.922	0.557	0	Ankrd12
RGC	0.652964	0.881	0.441	0	Dst
RGC	0.652856	0.516	0.05	0	Smpd3
RGC	0.651892	0.502	0.07	0	Rbms1
RGC	0.651143	0.297	0.064	0	Dcc
RGC	0.650722	0.479	0.066	0	Spock1
RGC	0.648515	0.385	0.028	0	Pcsk2
RGC	0.646538	0.572	0.166	0	Tenm3
RGC	0.643926	0.808	0.299	0	Lcmt1
RGC	0.642655	0.749	0.271	0	Dctn1
RGC	0.642441	0.512	0.087	0	Ccser1
RGC	0.640385	0.813	0.31	0	Npdc1
RGC	0.639165	0.956	0.652	0	G12628
RGC	0.63914	0.975	0.741	0	Rtn4
RGC	0.638179	0.523	0.086	0	CUNH16orf45
RGC	0.637441	0.667	0.371	0	SH3BP5-like
RGC	0.636525	0.531	0.096	0	Myt1l
RGC	0.632695	0.548	0.091	0	Ccdc184
RGC	0.630422	0.85	0.369	0	Map6
RGC	0.630042	0.625	0.145	0	Acot7
RGC	0.629048	0.243	0.036	0	G12354
RGC	0.627141	0.464	0.042	0	Atl1
RGC	0.62683	0.693	0.189	0	Cpeb4
RGC	0.623105	0.644	0.189	0	Nap1l3
RGC	0.62182	0.642	0.202	0	Runx1t1
RGC	0.621151	0.563	0.292	0	Pcp4
RGC	0.620695	0.468	0.067	0	Mtmr9
RGC	0.61834	0.364	0.019	0	Flrt1
RGC	0.615736	0.795	0.337	0	Tpm4
RGC	0.609956	0.764	0.296	0	Myl6b
RGC	0.608224	0.666	0.176	0	Arl8a
RGC	0.607551	0.935	0.534	0	Gnb2
RGC	0.605708	0.383	0.032	0	Spock2
RGC	0.604776	0.557	0.107	0	Wdr47
RGC	0.604171	0.501	0.07	0	Dnm3
RGC	0.601723	0.431	0.031	0	Hecw1
RGC	0.601622	0.96	0.648	0	Pafah1b3
RGC	0.601038	0.964	0.666	0	Dynll1
RGC	0.599315	0.463	0.119	0	Tnnt1
RGC	0.598897	0.332	0.011	0	Rbms3
RGC	0.596791	0.617	0.131	0	Sept5
RGC	0.596634	0.916	0.505	0	Gnb1
RGC	0.594476	0.494	0.079	0	Akap12
RGC	0.593014	0.979	0.723	0	Akap9
RGC	0.590979	0.74	0.246	0	Cdkn2d
RGC	0.590744	0.803	0.357	0	CYB5R3-like
RGC	0.589797	0.507	0.069	0	Add2
RGC	0.589781	0.597	0.145	0	Myo5a
RGC	0.589744	0.642	0.208	0	G34127
RGC	0.589496	0.476	0.086	0	Prrt2
RGC	0.588937	0.263	0.014	0	Epha6
RGC	0.584915	0.506	0.082	0	ASXL3
RGC	0.584619	0.557	0.105	0	Lingo1
RGC	0.584416	0.611	0.138	0	Map7d2
RGC	0.583781	0.637	0.161	0	Lin7b
RGC	0.583588	0.462	0.053	0	Jup
RGC	0.583	0.536	0.109	0	Rap1gds1
RGC	0.582172	0.637	0.168	0	Fsd1
RGC	0.576586	0.683	0.31	0	SCD-containing.1
RGC	0.574863	0.827	0.367	0	Dync1li2
RGC	0.574649	0.337	0.015	0	Pld5
RGC	0.573795	0.981	0.754	0	Dnaja1
RGC	0.573668	0.717	0.297	0	Thra
RGC	0.57334	0.814	0.294	0	Aplp1
RGC	0.572908	0.596	0.179	0	Znrf2
RGC	0.572484	0.933	0.621	0	Lin7c
RGC	0.571959	0.484	0.059	0	Morn4
RGC	0.571285	0.488	0.079	0	Cplx1
RGC	0.57037	0.627	0.191	0	Erc1
RGC	0.56859	0.686	0.251	0	Ppip5k2
RGC	0.567668	0.631	0.188	0	Rufy2
RGC	0.563828	0.628	0.205	0	Anxa5
RGC	0.56251	0.819	0.341	0	Zmiz1
RGC	0.562352	0.576	0.114	0	Ctnna2
RGC	0.560906	0.456	0.173	0	Peli2
RGC	0.557398	0.496	0.086	0	Rac3
RGC	0.55373	0.5	0.068	0	Olfm2
RGC	0.552076	0.858	0.451	0	Gpx1
RGC	0.550609	0.574	0.156	0	Fasn
RGC	0.550543	0.764	0.392	0	Rnd3
RGC	0.547624	0.454	0.064	0	Kcnq2
RGC	0.547097	0.473	0.195	0	Zfhx3
RGC	0.546752	0.709	0.232	0	Serp2
RGC	0.546489	0.616	0.182	0	Mtss1
RGC	0.54634	0.344	0.018	0	G16888
RGC	0.546094	0.337	0.006	0	Tmem163
RGC	0.544807	0.701	0.245	0	Bmpr2
RGC	0.542689	0.69	0.257	0	Akt3
RGC	0.542269	0.68	0.208	0	Cmip
RGC	0.54131	0.389	0.094	0	CRNDE-like
RGC	0.541267	0.936	0.597	0	COX7A2L-containing
RGC	0.540602	0.423	0.057	0	CUNH1orf216
RGC	0.538463	0.382	0.03	0	G24851
RGC	0.538336	0.633	0.217	0	Baz1a
RGC	0.537856	0.862	0.432	0	Rabac1
RGC	0.536188	0.689	0.248	0	Exoc5
RGC	0.535342	0.658	0.215	0	Cdc42bpb
RGC	0.534919	0.849	0.409	0	Laptm4a
RGC	0.531561	0.896	0.489	0	LINC01833-containing
RGC	0.531276	0.942	0.63	0	Ccni
RGC	0.531197	0.478	0.101	0	Tenm2
RGC	0.530321	0.451	0.134	0	Reln
RGC	0.528264	0.865	0.459	0	Mtch1
RGC	0.527895	0.616	0.112	0	Dner
RGC	0.527794	0.888	0.499	0	Vdac3
RGC	0.526838	0.996	0.949	0	Calm2
RGC	0.526299	0.704	0.348	0	Bex5
RGC	0.526095	0.536	0.087	0	Gdap1l1
RGC	0.524836	0.653	0.185	0	Hk1
RGC	0.524828	0.759	0.304	0	Itfg1
RGC	0.524821	0.723	0.253	0	Fyn
RGC	0.523665	0.583	0.161	0	Crip2
RGC	0.523169	0.347	0.011	0	Ebf3
RGC	0.520948	0.613	0.199	0	Fhl1
RGC	0.520846	0.644	0.194	0	Enho
RGC	0.520634	0.754	0.289	0	Chd3
RGC	0.520265	0.978	0.8	0	Calm3
RGC	0.517508	0.296	0.017	0	Kcnk4
RGC	0.51657	0.606	0.216	0	Fez2
RGC	0.516325	0.701	0.254	0	Pafah1b2
RGC	0.515324	0.306	0.043	0	Fgf12
RGC	0.514449	0.617	0.202	0	Osbpl8
RGC	0.513152	0.548	0.12	0	Ralgds
RGC	0.512819	0.973	0.729	0	Cops9
RGC	0.511543	0.519	0.09	0	Gp1bb
RGC	0.510293	0.967	0.779	0	Tpi1
RGC	0.510252	0.297	0.003	0	Ahnak2
RGC	0.510063	0.553	0.13	0	Cacnb3
RGC	0.50985	0.576	0.117	0	Nyap2
RGC	0.508342	0.832	0.403	0	Gsk3b
RGC	0.505928	0.942	0.593	0	Atp6v0b
RGC	0.5058	0.926	0.587	0	Hdgfl3
RGC	0.504945	0.516	0.163	0	Ston2
RGC	0.50489	0.421	0.035	0	Nmnat2
RGC	0.50361	0.543	0.17	0	CUNH20orf96
RGC	0.502274	0.801	0.384	0	Map4k4
RGC	0.501747	0.501	0.129	0	G14586
RGC	0.501377	0.89	0.513	0	Ube3a
RGC	0.500245	0.483	0.109	0	Afap1
HC	3.38819	0.889	0.088	0	Onecut1
HC	2.60854	0.602	0.083	0	Plk2
HC	2.33225	0.605	0.036	0	Lhx1
HC	2.32375	0.714	0.471	0	MT2A-like
HC	2.2971	0.383	0.061	0	Begain
HC	2.27374	0.636	0.091	0	Sema6d
HC	2.23671	0.664	0.419	0	MT1E-like
HC	2.09992	0.591	0.076	0	Gria1
HC	1.95789	0.755	0.179	0	Onecut2
HC	1.79641	0.527	0.379	1.58871e-166	HBA1
HC	1.7515	0.661	0.193	0	Prox1
HC	1.62904	0.469	0.018	0	Tnr
HC	1.608	0.557	0.27	0	CDKN1C
HC	1.57299	0.441	0.228	6.23872e-231	HBG1-containing
HC	1.51578	0.452	0.044	0	Ptf1a
HC	1.49175	0.562	0.242	0	Tmem132a
HC	1.48154	0.46	0.038	0	Onecut3
HC	1.44829	0.568	0.128	0	Diras3
HC	1.41805	0.722	0.358	0	Zeb2
HC	1.38418	0.54	0.129	0	Slit1
HC	1.37793	0.361	0.151	5.51186e-289	Ndrg4
HC	1.30142	0.39	0.254	2.25752e-122	Peg10
HC	1.28531	0.369	0.014	0	Stum
HC	1.26625	0.427	0.075	0	Sntg1
HC	1.25132	0.386	0.217	1.51455e-160	Hbe1
HC	1.25029	0.478	0.227	0	Flrt3
HC	1.22833	0.749	0.461	0	Scg3
HC	1.21819	0.694	0.388	0	Tpm3
HC	1.20969	0.971	0.74	0	Rorb
HC	1.15495	0.659	0.132	0	Tfap2b
HC	1.13855	0.658	0.329	0	Znf593
HC	1.1289	0.995	0.803	0	Pax6
HC	1.12378	0.705	0.383	0	Cxxc5
HC	1.11412	0.374	0.117	0	Lmo1
HC	1.07567	0.226	0.02	0	Ret
HC	1.07175	0.235	0.042	0	Nphs1
HC	1.05735	0.155	0.021	0	Sostdc1
HC	1.0427	0.539	0.258	0	Pcdh7
HC	1.03376	0.378	0.136	0	Gria3
HC	1.01591	0.327	0.123	7.00686e-271	Pcdh17
HC	1.01158	0.251	0.166	4.85819e-48	Nrn1
HC	0.984525	0.217	0.051	0	Sept4
HC	0.977764	0.522	0.247	0	Thsd7a
HC	0.952856	0.337	0.1	0	Elmo1
HC	0.951899	0.531	0.353	3.15986e-153	Stmn4
HC	0.935872	0.214	0.018	0	Nefh
HC	0.919663	0.222	0.037	0	Kirrel2
HC	0.902661	0.523	0.14	0	TFAP2A
HC	0.8983	0.313	0.094	0	Pak5
HC	0.883024	0.845	0.578	0	SOX4-like
HC	0.877746	0.624	0.394	4.26816e-293	Zmynd8
HC	0.873776	0.322	0.08	0	Glce
HC	0.866341	0.353	0.162	7.47575e-213	Limch1
HC	0.86447	0.353	0.16	1.08708e-219	Fbxw7
HC	0.854629	0.185	0.086	1.91571e-87	Calb1
HC	0.837274	0.469	0.293	2.28704e-176	CUNH1orf21
HC	0.836836	0.883	0.775	2.46629e-216	Sept7
HC	0.819341	0.261	0.068	0	ENSSTOG00000029359
HC	0.81324	0.169	0.019	0	Rgs5
HC	0.812361	0.251	0.103	1.45548e-160	Lnp1
HC	0.811596	0.417	0.175	0	ENSSTOG00000030894
HC	0.807353	0.554	0.323	4.63471e-257	Frmd4a
HC	0.806849	0.416	0.129	0	Glt1d1
HC	0.803287	0.247	0.058	0	PAK5-containing
HC	0.800895	0.49	0.302	6.09689e-189	Ccng2
HC	0.789568	0.502	0.269	1.39044e-249	Tspan15
HC	0.788526	0.409	0.197	1.0682e-246	Tmtc2
HC	0.78	0.681	0.388	0	Srrm4
HC	0.779961	0.3	0.169	3.54758e-115	Lingo1
HC	0.777376	0.475	0.281	1.50767e-195	Trim2
HC	0.775224	0.47	0.292	1.4901e-141	Gadd45a
HC	0.766918	0.28	0.049	0	PROX1
HC	0.761158	0.347	0.151	6.63922e-241	Cep85l
HC	0.760383	0.255	0.07	0	Tmem200a
HC	0.752187	0.215	0.167	3.09734e-19	MEG3-containing
HC	0.746336	0.314	0.137	5.78317e-196	Plch1
HC	0.743888	0.377	0.152	1.40257e-277	LINC02609-like
HC	0.739396	0.284	0.071	0	Ppfibp1
HC	0.73514	0.231	0.022	0	Megf10
HC	0.722907	0.212	0.014	0	Apbb1ip
HC	0.719989	0.366	0.152	1.30329e-279	Nav1
HC	0.715323	0.269	0.142	1.18488e-102	C1ql1
HC	0.715138	0.756	0.408	0	LINC00599-containing
HC	0.709255	0.396	0.203	1.50202e-212	Elp4
HC	0.706967	0.397	0.111	0	Slc32a1
HC	0.706683	0.247	0.052	0	Lzts1
HC	0.706067	0.264	0.079	0	Dgki
HC	0.705772	0.326	0.139	4.89709e-222	Scn3a
HC	0.700617	0.286	0.124	3.33878e-184	Utrn
HC	0.697705	0.265	0.063	0	Rep15
HC	0.696454	0.525	0.319	2.40961e-203	Qki
HC	0.696162	0.403	0.277	9.38048e-93	Robo2
HC	0.695455	0.163	0.009	0	Vat1l
HC	0.691587	0.823	0.638	2.36505e-233	Camk2n1
HC	0.683719	0.652	0.42	4.32715e-239	Lgr4
HC	0.680269	0.131	0.002	0	Slc4a5
HC	0.679851	0.832	0.67	2.80289e-249	Ccni
HC	0.676537	0.333	0.119	1.88889e-291	Pcdh8
HC	0.67393	0.357	0.168	4.13423e-221	TPM3.2
HC	0.66618	0.266	0.09	1.40757e-260	Ispd
HC	0.6645	0.721	0.554	2.56035e-185	Bzw2
HC	0.66341	0.137	0.025	5.41827e-284	Fam43b
HC	0.657482	0.235	0.05	0	PPFIBP1-like
HC	0.654823	0.225	0.031	0	Medag
HC	0.651238	0.554	0.416	1.52069e-117	Syne2
HC	0.64416	0.472	0.266	2.61984e-178	Cttnbp2
HC	0.64036	0.383	0.213	1.88437e-154	Dlgap4
HC	0.638908	0.218	0.036	0	Emilin3
HC	0.631828	0.326	0.226	1.31016e-60	G16203
HC	0.616745	0.604	0.423	1.17387e-165	Hmga1
HC	0.613104	0.189	0.061	1.66618e-179	G12354
HC	0.609877	0.248	0.06	0	Esrrg
HC	0.609072	0.212	0.047	0	Dock10
HC	0.607277	0.463	0.304	1.25703e-138	Tp53bp1
HC	0.605396	0.202	0.033	0	Ryr3
HC	0.601453	0.225	0.055	0	Chrna4
HC	0.60108	0.411	0.252	4.77021e-132	Csrnp3
HC	0.597926	0.249	0.159	2.63652e-50	Dll3
HC	0.596006	0.885	0.756	7.55332e-190	Akap9
HC	0.593906	0.361	0.246	3.16706e-85	Dixdc1
HC	0.591306	0.571	0.424	5.19601e-109	Wsb1
HC	0.586727	0.23	0.04	0	Barhl2
HC	0.586358	0.718	0.567	1.36868e-164	Chd4
HC	0.582517	0.199	0.043	0	PNLIPRP2
HC	0.582489	0.27	0.172	1.16707e-66	Ier5l
HC	0.581869	0.794	0.582	2.30157e-215	MIR124-2HG-containing
HC	0.579542	0.459	0.269	7.32929e-161	Nol4
HC	0.578693	0.192	0.039	0	Gfra1
HC	0.57776	0.156	0.005	0	G33990
HC	0.570341	0.371	0.216	1.22127e-132	Bcl11a
HC	0.569462	0.328	0.193	5.42649e-111	Znf618
HC	0.566821	0.246	0.063	0	St18
HC	0.563971	0.383	0.22	3.05565e-142	Nhsl1
HC	0.562511	0.472	0.259	3.14338e-161	Runx1t1
HC	0.561773	0.704	0.518	2.17705e-156	Cep170
HC	0.55762	1	0.996	0	MALAT1
HC	0.552039	0.168	0.043	2.36137e-234	LOC110598153
HC	0.54837	0.931	0.832	1.04397e-282	Rere
HC	0.548076	0.368	0.249	1.11019e-85	Sacs
HC	0.547041	0.389	0.141	2.68178e-291	Cabp1
HC	0.54484	0.289	0.166	6.00238e-94	Metrn
HC	0.541995	0.193	0.075	3.80977e-139	Slc12a2
HC	0.541309	0.127	0.001	0	Loxhd1
HC	0.538036	0.435	0.411	2.78692e-16	Tle4
HC	0.536462	0.424	0.342	1.13837e-44	Rcan2
HC	0.535781	0.77	0.622	3.77039e-150	Srgap3
HC	0.53535	0.487	0.326	1.42677e-126	Sept6
HC	0.53368	0.683	0.402	1.27897e-239	Pmepa1
HC	0.532627	0.294	0.254	5.50095e-17	Arl4a
HC	0.529031	0.306	0.173	8.7758e-107	Ptprg
HC	0.527269	0.266	0.147	6.45188e-90	ARMH4-like
HC	0.524516	0.483	0.343	7.48624e-111	Zfc3h1
HC	0.520078	0.343	0.212	2.09348e-100	Ptprf
HC	0.519342	0.254	0.142	3.47581e-82	Rps6kl1
HC	0.514079	0.339	0.221	1.77219e-79	Cdk14
HC	0.511728	0.283	0.071	0	Prdm13
HC	0.508337	0.298	0.178	9.04973e-91	Zswim6
HC	0.507777	0.586	0.458	4.25667e-105	Psmd1
HC	0.504326	0.396	0.235	3.16556e-118	Pde4d
AC	2.71867	0.158	0.051	0	Cxcl14
AC	2.19667	0.529	0.243	0	Ppp1r14c
AC	2.15227	0.374	0.158	0	Meis2
AC	2.09766	0.472	0.077	0	Tfap2b
AC	1.92872	0.498	0.067	0	TFAP2A
AC	1.78205	0.187	0.015	0	C1ql2
AC	1.7111	0.395	0.071	0	Cthrc1
AC	1.64706	0.891	0.695	0	Syt1
AC	1.48392	0.302	0.039	0	Gad2
AC	1.47388	0.946	0.781	0	Tagln3
AC	1.45753	0.489	0.291	0	Pcp4
AC	1.40834	0.409	0.048	0	Slc32a1
AC	1.3442	0.361	0.097	0	Cabp1
AC	1.32947	0.399	0.147	0	Nhlh2
AC	1.29673	0.376	0.131	0	Pcdh10
AC	1.29625	0.469	0.168	0	Sncb
AC	1.2638	0.512	0.259	0	CELF4.1
AC	1.2547	0.358	0.133	0	Znf385d
AC	1.21167	0.277	0.105	0	G13329
AC	1.20605	0.242	0.039	0	Prdm13
AC	1.18994	0.261	0.008	0	Gad1
AC	1.17241	0.341	0.212	0	Arl4c
AC	1.16441	0.491	0.234	0	Gria2
AC	1.14632	0.216	0.099	0	BHLHE22-like
AC	1.12817	0.503	0.437	3.40203e-302	Rnd3
AC	1.11519	0.608	0.35	0	Rbfox2
AC	1.10758	0.961	0.773	0	Pax6
AC	1.10014	0.311	0.291	2.54659e-50	Lmo4
AC	1.09931	0.357	0.242	0	Oxr1
AC	1.09684	0.316	0.287	2.2651e-86	Ankrd28
AC	1.08344	0.866	0.862	8.75677e-248	Crabp1
AC	1.0723	0.343	0.25	5.71135e-221	Lrp8
AC	1.07044	0.477	0.403	6.0265e-279	Hmx1
AC	1.06289	0.407	0.333	1.37985e-244	Asap1
AC	1.04898	0.679	0.485	0	Stmn3
AC	1.04626	0.305	0.094	0	Kcnc3
AC	1.03496	0.409	0.126	0	Nrxn3
AC	1.02438	0.27	0.094	0	Synpr
AC	1.02344	0.277	0.138	0	Znf804a
AC	1.00487	0.314	0.147	0	CELF4
AC	0.981682	0.161	0.035	0	Vstm2a
AC	0.960217	0.198	0.136	2.84179e-102	C1ql1
AC	0.946769	0.708	0.532	0	BEX1
AC	0.945794	0.273	0.097	0	Gria4
AC	0.938699	0.146	0.016	0	Slc6a9
AC	0.929832	0.441	0.254	0	Actl6b
AC	0.927074	0.333	0.195	6.89794e-297	Caly
AC	0.920519	0.191	0.09	7.38824e-245	Rprm
AC	0.916045	0.488	0.336	0	Cdk5r1
AC	0.915935	0.799	0.716	0	Tsc22d1
AC	0.909247	0.728	0.696	0	Nnat
AC	0.909133	0.454	0.378	6.42202e-187	Mab21l2
AC	0.896484	0.841	0.782	0	Atp6v0c
[truncated: 1,394 more rows]

## Sheet: Peaks
seqnames	idx	start	end	Log2FC	FDR	MeanDiff	Peak
Itri13	2852	12309747	12310247	5.11222	1.87171e-11	0.099486	Itri13:12309747-12310247
Itri7	30435	149575224	149575724	4.64221	5.43356e-19	0.176045	Itri7:149575224-149575724
Itri4	26926	178968653	178969153	4.63549	1.7905e-08	0.0763414	Itri4:178968653-178969153
Itri4	26860	177978859	177979359	4.57871	1.3295e-05	0.0463485	Itri4:177978859-177979359
Itri3	18027	86539600	86540100	4.5774	2.23174e-12	0.110411	Itri3:86539600-86540100
Itri12	2123	17152691	17153191	4.56289	1.21314e-06	0.0458212	Itri12:17152691-17153191
Itri7	21420	82680044	82680544	4.56039	1.05374e-15	0.143044	Itri7:82680044-82680544
Itri3	24965	125644143	125644643	4.5311	8.24155e-06	0.0447783	Itri3:125644143-125644643
Itri13	10249	49202198	49202698	4.52516	0.00086044	0.0445859	Itri13:49202198-49202698
Itri3	27460	144983046	144983546	4.4729	3.42548e-05	0.0429279	Itri3:144983046-144983546
Itri15	204	6334596	6335096	4.43518	1.8317e-05	0.052766	Itri15:6334596-6335096
Itri3	21752	104020546	104021046	4.42253	5.09762e-06	0.0413856	Itri3:104020546-104021046
Itri11	23938	88921906	88922406	4.40125	0.000121672	0.0562168	Itri11:88921906-88922406
Itri6	6731	29731757	29732257	4.39531	2.01734e-13	0.122348	Itri6:29731757-29732257
Itri2	31473	191000725	191001225	4.39352	1.26858e-06	0.061678	Itri2:191000725-191001225
Itri6	2715	5753362	5753862	4.3807	6.88367e-26	0.228776	Itri6:5753362-5753862
Itri3	11324	43146950	43147450	4.36418	1.42328e-11	0.136425	Itri3:43146950-43147450
Itri6	10940	63907266	63907766	4.34822	4.34912e-06	0.0495633	Itri6:63907266-63907766
Itri10	5538	102254445	102254945	4.34741	1.19098e-13	0.12582	Itri10:102254445-102254945
Itri14	483	4829225	4829725	4.34462	3.8646e-07	0.0868461	Itri14:4829225-4829725
Itri1	36858	222059361	222059861	4.30795	5.71056e-11	0.0996578	Itri1:222059361-222059861
Itri1	25358	130491774	130492274	4.29406	1.57412e-11	0.0836142	Itri1:130491774-130492274
Itri6	9791	55833086	55833586	4.2911	7.31504e-14	0.141138	Itri6:55833086-55833586
Itri9	14469	92718624	92719124	4.28642	0.000749305	0.0495997	Itri9:92718624-92719124
Itri4	3731	7580119	7580619	4.28555	0.000548422	0.0374534	Itri4:7580119-7580619
Itri7	21255	81367408	81367908	4.28155	8.54785e-07	0.0751822	Itri7:81367408-81367908
Itri2	2874	8147270	8147770	4.25407	0.00211568	0.0366014	Itri2:8147270-8147770
Itri3	29086	163393520	163394020	4.23716	1.07284e-06	0.0619897	Itri3:163393520-163394020
Itri2	20882	139226540	139227040	4.22305	6.52666e-07	0.0484269	Itri2:139226540-139227040
Itri17	8106	47412226	47412726	4.2124	1.98379e-17	0.159662	Itri17:47412226-47412726
Itri1	36613	216339552	216340052	4.20381	2.24263e-15	0.129698	Itri1:216339552-216340052
Itri1	36517	213933887	213934387	4.19362	0.00211568	0.0350165	Itri1:213933887-213934387
Itri5	10456	52588020	52588520	4.18146	5.63727e-06	0.0692335	Itri5:52588020-52588520
Itri8	11498	63494267	63494767	4.17778	0.00328724	0.0346119	Itri8:63494267-63494767
Itri5	26983	156879432	156879932	4.16913	0.00086044	0.0343929	Itri5:156879432-156879932
Itri5	34969	189696990	189697490	4.15826	2.93749e-12	0.113309	Itri5:189696990-189697490
Itri1	20408	99917361	99917861	4.14161	0.00135233	0.0337047	Itri1:99917361-99917861
Itri7	10291	30587792	30588292	4.13808	2.69085e-06	0.0406881	Itri7:30587792-30588292
Itri11	25637	105229794	105230294	4.11977	1.60795e-07	0.085504	Itri11:105229794-105230294
Itri8	10508	51948704	51949204	4.11086	8.9151e-09	0.0933621	Itri8:51948704-51949204
Itri10	102	919649	920149	4.1061	0.00135233	0.0328361	Itri10:919649-920149
Itri4	20895	117517451	117517951	4.09789	0.000346841	0.0326382	Itri4:117517451-117517951
Itri3	26441	136372711	136373211	4.09543	2.75551e-06	0.0474506	Itri3:136372711-136373211
Itri10	631	7187130	7187630	4.09371	0.00086044	0.0325381	Itri10:7187130-7187630
Itri8	13702	91609397	91609897	4.09368	5.53912e-08	0.0982283	Itri8:91609397-91609897
Itri4	16954	90773751	90774251	4.06601	0.000481375	0.0480149	Itri4:90773751-90774251
Itri4	26846	177819505	177820005	4.06303	1.82114e-09	0.0991425	Itri4:177819505-177820005
Itri2	13569	94862632	94863132	4.06177	3.98353e-08	0.101943	Itri2:94862632-94863132
Itri4	10761	44087033	44087533	4.05716	1.25411e-11	0.103425	Itri4:44087033-44087533
Itri4	21259	121499112	121499612	4.05332	2.84049e-08	0.0698105	Itri4:121499112-121499612
Itri3	31262	176837805	176838305	4.04612	2.28814e-05	0.0559094	Itri3:176837805-176838305
Itri1	31381	172214765	172215265	4.04102	0.00117048	0.039786	Itri1:172214765-172215265
Itri8	16190	111463670	111464170	4.04055	1.3295e-05	0.0312876	Itri8:111463670-111464170
Itri7	23915	98545022	98545522	4.03923	0.000482757	0.0459124	Itri7:98545022-98545522
Itri6	17423	119985173	119985673	4.03823	1.01509e-10	0.0988793	Itri6:119985173-119985673
Itri3	8720	25638019	25638519	4.03574	4.67441e-08	0.0760693	Itri3:25638019-25638519
Itri14	1989	19019799	19020299	4.02712	2.3139e-05	0.0608118	Itri14:19019799-19020299
Itri13	2242	10242070	10242570	4.0179	4.54132e-10	0.10292	Itri13:10242070-10242570
Itri5	11556	62107057	62107557	4.01498	0.00508105	0.0307023	Itri5:62107057-62107557
Itri10	4179	68773932	68774432	4.00992	0.00086044	0.0305879	Itri10:68773932-68774432
Itri4	22217	132495594	132496094	4.00357	0.000191961	0.0387777	Itri4:132495594-132496094
Itri6	8536	44008913	44009413	4.00187	1.4864e-11	0.112705	Itri6:44008913-44009413
Itri8	21437	146974551	146975051	4.00048	1.31607e-08	0.097178	Itri8:146974551-146975051
Itri13	6517	30245026	30245526	3.98619	0.00782091	0.0300558	Itri13:30245026-30245526
Itri6	10477	61249663	61250163	3.97905	0.000232406	0.0512748	Itri6:61249663-61250163
Itri14	893	7006517	7007017	3.97789	0.000346841	0.0298717	Itri14:7006517-7007017
Itri7	26776	120927371	120927871	3.97516	0.000409739	0.0588381	Itri7:120927371-120927871
Itri8	6348	38515447	38515947	3.97117	0.00782091	0.0297235	Itri8:38515447-38515947
Itri10	902	11359693	11360193	3.96991	7.78357e-05	0.050177	Itri10:11359693-11360193
Itri5	13523	73670342	73670842	3.96939	2.61847e-10	0.0816955	Itri5:73670342-73670842
Itri6	17672	121910833	121911333	3.96267	6.98488e-09	0.0790902	Itri6:121910833-121911333
Itri14	1173	9810884	9811384	3.95812	0.0018415	0.0386322	Itri14:9810884-9811384
Itri7	25789	115351026	115351526	3.95302	3.50144e-06	0.0575282	Itri7:115351026-115351526
Itri8	732	2924354	2924854	3.9499	4.72108e-10	0.0906441	Itri8:2924354-2924854
Itri10	4099	65932706	65933206	3.94544	7.26177e-05	0.0641524	Itri10:65932706-65933206
Itri1	34392	196622715	196623215	3.94445	0.00135233	0.029141	Itri1:196622715-196623215
Itri9	15373	96011644	96012144	3.93569	0.00086044	0.0289523	Itri9:96011644-96012144
Itri11	26197	111221249	111221749	3.92949	0.00782091	0.0288194	Itri11:111221249-111221749
Itri4	10711	43283529	43284029	3.9259	0.00328724	0.0287429	Itri4:43283529-43284029
Itri14	3529	32580241	32580741	3.92187	7.78357e-05	0.0472992	Itri14:32580241-32580741
Itri3	10839	39841049	39841549	3.91611	7.01183e-07	0.0897317	Itri3:39841049-39841549
Itri6	18253	126760710	126761210	3.91027	0.00283014	0.0373782	Itri6:126760710-126761210
Itri3	31071	174773570	174774070	3.90463	0.00086044	0.0282925	Itri3:174773570-174774070
Itri12	5852	39431068	39431568	3.90246	0.00285553	0.0380025	Itri12:39431068-39431568
Itri15	4823	48715862	48716362	3.90204	3.49412e-09	0.0897357	Itri15:48715862-48716362
Itri15	4553	46697868	46698368	3.90025	2.55815e-09	0.0696832	Itri15:46697868-46698368
Itri6	15876	104439005	104439505	3.89897	1.65668e-07	0.0708484	Itri6:104439005-104439505
Itri3	23043	110307603	110308103	3.89597	0.000346841	0.0281111	Itri3:110307603-110308103
Itri16	15501	53151125	53151625	3.89372	0.00211568	0.0280642	Itri16:53151125-53151625
Itri16	12536	39548992	39549492	3.89246	1.8906e-05	0.0471195	Itri16:39548992-39549492
Itri6	17069	115957031	115957531	3.89094	1.49877e-05	0.0624612	Itri6:115957031-115957531
Itri4	11989	53381821	53382321	3.88325	3.6168e-26	0.276941	Itri4:53381821-53382321
Itri3	30700	171233713	171234213	3.88139	1.9553e-16	0.137748	Itri3:171233713-171234213
Itri13	13010	71074351	71074851	3.8777	0.000304594	0.0421918	Itri13:71074351-71074851
Itri4	21981	129758801	129759301	3.8737	0.000124956	0.0459929	Itri4:129758801-129759301
Itri14	1386	11238958	11239458	3.87139	2.72713e-15	0.154692	Itri14:11238958-11239458
Itri14	2194	22237563	22238063	3.86851	7.86489e-10	0.0916384	Itri14:22237563-22238063
Itri7	21068	78986935	78987435	3.86471	1.12394e-10	0.116564	Itri7:78986935-78987435
Itri1	31502	173631989	173632489	3.85996	0.00086044	0.0273682	Itri1:173631989-173632489
Itri15	915	12117596	12118096	3.85656	0.00438614	0.0311204	Itri15:12117596-12118096
Itri5	25975	149363630	149364130	3.85583	3.42548e-05	0.0272843	Itri5:149363630-149364130
Itri18	776	11375346	11375846	3.85415	0.000367074	0.0464651	Itri18:11375346-11375846
Itri12	16395	88835994	88836494	3.85243	0.00119438	0.0411912	Itri12:88835994-88836494
Itri5	10092	46494459	46494959	3.8468	9.37838e-06	0.0586946	Itri5:46494459-46494959
Itri4	9691	31664800	31665300	3.84405	0.00135233	0.0270458	Itri4:31664800-31665300
Itri18	1271	17273064	17273564	3.84395	9.90769e-07	0.0673375	Itri18:17273064-17273564
Itri3	26903	139860190	139860690	3.84336	2.57702e-13	0.146779	Itri3:139860190-139860690
Itri9	6388	44901876	44902376	3.84182	0.00118416	0.0410798	Itri9:44901876-44902376
Itri16	2463	10086175	10086675	3.84081	0.00437523	0.0362987	Itri16:10086175-10086675
Itri10	4638	83561352	83561852	3.83702	7.18334e-15	0.152082	Itri10:83561352-83561852
Itri5	19339	111691447	111691947	3.83645	1.99577e-09	0.0778791	Itri5:111691447-111691947
Itri11	26557	117150115	117150615	3.83402	0.00211568	0.0268444	Itri11:117150115-117150615
Itri1	36558	214842245	214842745	3.83339	1.36022e-08	0.0764925	Itri1:214842245-214842745
Itri8	18018	127778426	127778926	3.83042	0.00785139	0.040109	Itri8:127778426-127778926
Itri7	21257	81383929	81384429	3.82836	2.1284e-08	0.0587078	Itri7:81383929-81384429
Itri12	3592	27333718	27334218	3.82681	3.87012e-07	0.0604897	Itri12:27333718-27334218
Itri8	14288	98118124	98118624	3.82663	0.00211568	0.0266969	Itri8:98118124-98118624
Itri2	30559	183549150	183549650	3.82535	0.000751107	0.0365655	Itri2:183549150-183549650
Itri13	5534	23713008	23713508	3.82224	4.28909e-06	0.065805	Itri13:23713008-23713508
Itri3	31069	174741565	174742065	3.81669	3.22593e-15	0.150439	Itri3:174741565-174742065
Itri8	11501	63577694	63578194	3.81462	4.40986e-05	0.0599194	Itri8:63577694-63578194
Itri7	16605	57119861	57120361	3.81246	6.98163e-29	0.351742	Itri7:57119861-57120361
Itri3	23012	109803377	109803877	3.81028	5.78183e-18	0.153374	Itri3:109803377-109803877
Itri15	246	6915514	6916014	3.80548	5.17591e-10	0.0987449	Itri15:6915514-6916014
Itri6	6422	25193876	25194376	3.80163	0.00508105	0.0262036	Itri6:25193876-25194376
Itri4	17787	97422073	97422573	3.79879	0.00211568	0.0261481	Itri4:97422073-97422573
Itri1	25299	129684671	129685171	3.79777	0.00211568	0.0261282	Itri1:129684671-129685171
Itri8	11471	62949645	62950145	3.79385	1.06594e-07	0.0846723	Itri8:62949645-62950145
Itri14	4909	45256995	45257495	3.79368	0.00782091	0.0260484	Itri14:45256995-45257495
Itri13	10496	50687580	50688080	3.79326	0.00328724	0.0260403	Itri13:50687580-50688080
Itri8	10751	54623037	54623537	3.793	3.05806e-13	0.119981	Itri8:54623037-54623537
Itri8	21214	146055182	146055682	3.79241	4.19261e-11	0.0916907	Itri8:146055182-146055682
Itri8	14122	96648869	96649369	3.78758	2.82775e-06	0.0642866	Itri8:96648869-96649369
Itri7	24751	105725090	105725590	3.77725	6.66754e-06	0.0508502	Itri7:105725090-105725590
Itri2	9888	65863151	65863651	3.77656	0.000109331	0.063502	Itri2:65863151-65863651
Itri1	36575	215092154	215092654	3.77299	5.40713e-10	0.102146	Itri1:215092154-215092654
Itri3	31068	174740829	174741329	3.77285	0.000548422	0.025646	Itri3:174740829-174741329
Itri1	30681	165631069	165631569	3.76769	0.000478406	0.0335705	Itri1:165631069-165631569
Itri16	14228	49814185	49814685	3.76427	0.00508105	0.025482	Itri16:49814185-49814685
Itri6	5730	18314642	18315142	3.76252	0.00673731	0.0319831	Itri6:18314642-18315142
Itri14	5059	48118156	48118656	3.76143	0.00438614	0.0315847	Itri14:48118156-48118656
Itri7	24772	106029863	106030363	3.75884	0.00328724	0.0253787	Itri7:106029863-106030363
Itri2	14807	105679618	105680118	3.75439	0.00508105	0.0252942	Itri2:105679618-105680118
Itri11	23571	85431957	85432457	3.75343	0.00782091	0.0252761	Itri11:85431957-85432457
Itri2	31474	191001258	191001758	3.75087	2.85274e-17	0.204355	Itri2:191001258-191001758
Itri6	11707	69372321	69372821	3.74861	6.66754e-06	0.0574952	Itri6:69372321-69372821
Itri6	6274	22678980	22679480	3.74809	1.68882e-07	0.0748708	Itri6:22678980-22679480
Itri6	12288	74774021	74774521	3.74753	6.0331e-08	0.0823412	Itri6:74774021-74774521
Itri18	793	11577111	11577611	3.74261	0.000580106	0.0484317	Itri18:11577111-11577611
Itri11	25667	105618506	105619006	3.73869	0.00184621	0.0341085	Itri11:105618506-105619006
Itri7	29414	137846330	137846830	3.73764	7.47535e-05	0.06824	Itri7:137846330-137846830
Itri6	7262	34225679	34226179	3.73614	3.77737e-21	0.260773	Itri6:34225679-34226179
Itri13	4592	17550493	17550993	3.73095	0.000437792	0.051512	Itri13:17550493-17550993
Itri2	36306	209035463	209035963	3.72705	0.000220005	0.0247814	Itri2:209035463-209035963
Itri9	2175	21337432	21337932	3.72385	0.000305482	0.0344079	Itri9:21337432-21337932
Itri17	5764	28788293	28788793	3.72204	1.50865e-05	0.0550662	Itri17:28788293-28788793
Itri18	1675	23738314	23738814	3.71879	0.0001108	0.0510298	Itri18:23738314-23738814
Itri4	15889	80030646	80031146	3.71626	7.3714e-12	0.126859	Itri4:80030646-80031146
Itri8	16719	117968708	117969208	3.71572	1.67947e-05	0.0602798	Itri8:117968708-117969208
Itri7	10306	30704254	30704754	3.70527	1.49455e-09	0.0926526	Itri7:30704254-30704754
Itri4	15245	72843681	72844181	3.69932	4.52515e-09	0.0786433	Itri4:72843681-72844181
Itri8	14099	96331280	96331780	3.69823	1.87694e-07	0.113318	Itri8:96331280-96331780
Itri1	34389	196600788	196601288	3.69617	6.66044e-12	0.114679	Itri1:196600788-196601288
Itri5	9627	42632333	42632833	3.69558	4.82091e-07	0.0951388	Itri5:42632333-42632833
Itri12	2120	17141603	17142103	3.69056	4.56147e-07	0.0753066	Itri12:17141603-17142103
Itri11	24052	90492884	90493384	3.68731	1.59538e-11	0.103342	Itri11:90492884-90493384
Itri3	16004	66521711	66522211	3.68415	2.43459e-05	0.0602046	Itri3:66521711-66522211
Itri6	16455	111995181	111995681	3.68401	6.08022e-05	0.0492543	Itri6:111995181-111995681
Itri8	17140	121895955	121896455	3.68274	7.16386e-08	0.0899216	Itri8:121895955-121896455
Itri8	16982	119770258	119770758	3.67843	2.72769e-06	0.0714694	Itri8:119770258-119770758
Itri19	2183	7445364	7445864	3.67827	0.000593565	0.0472733	Itri19:7445364-7445864
Itri5	14368	82533503	82534003	3.67551	8.74919e-13	0.119324	Itri5:82533503-82534003
Itri2	14613	103261774	103262274	3.67349	0.001188	0.0355453	Itri2:103261774-103262274
Itri1	25841	136288179	136288679	3.67006	0.00508105	0.0237431	Itri1:136288179-136288679
Itri11	2863	18650506	18651006	3.66946	2.19016e-12	0.148549	Itri11:18650506-18651006
Itri16	12220	38293583	38294083	3.66654	5.68549e-13	0.151714	Itri16:38293583-38294083
Itri3	10080	33056726	33057226	3.66584	7.53486e-06	0.0447899	Itri3:33056726-33057226
Itri7	24938	107824000	107824500	3.66575	3.97246e-08	0.0802923	Itri7:107824000-107824500
Itri7	9006	24628637	24629137	3.66062	1.43912e-12	0.13799	Itri7:24628637-24629137
Itri1	39671	239888404	239888904	3.65994	1.42224e-09	0.0955057	Itri1:239888404-239888904
Itri3	32344	183724756	183725256	3.65944	1.20455e-10	0.0961013	Itri3:183724756-183725256
Itri11	15626	47595427	47595927	3.65778	0.00677095	0.0310147	Itri11:47595427-47595927
Itri17	6631	34697425	34697925	3.65626	1.77425e-18	0.181686	Itri17:34697425-34697925
Itri1	8189	33201841	33202341	3.65407	7.80126e-15	0.149023	Itri1:33201841-33202341
Itri12	14692	81797474	81797974	3.64986	1.93314e-06	0.0662531	Itri12:81797474-81797974
Itri6	17261	117816111	117816611	3.6484	1.10078e-07	0.0835011	Itri6:117816111-117816611
Itri2	7801	48293359	48293859	3.64716	1.06733e-07	0.0791671	Itri2:48293359-48293859
Itri12	6385	43203087	43203587	3.64518	0.000199824	0.0463323	Itri12:43203087-43203587
Itri2	15580	112955216	112955716	3.64456	0.00782091	0.0232917	Itri2:112955216-112955716
Itri14	2125	20760455	20760955	3.63997	0.00673731	0.0288314	Itri14:20760455-20760955
Itri1	25586	134002292	134002792	3.63872	0.000150655	0.0378978	Itri1:134002292-134002792
Itri1	31803	176108866	176109366	3.63848	0.00211568	0.0231852	Itri1:176108866-176109366
Itri7	21363	82000826	82001326	3.63672	3.6799e-08	0.0645692	Itri7:82000826-82001326
Itri3	30866	172429995	172430495	3.63637	7.81239e-08	0.0875692	Itri3:172429995-172430495
Itri14	872	6896297	6896797	3.63634	9.1412e-10	0.113004	Itri14:6896297-6896797
Itri6	20681	147030650	147031150	3.63618	3.08572e-05	0.037392	Itri6:147030650-147031150
Itri18	209	3243559	3244059	3.63428	4.65523e-06	0.0543262	Itri18:3243559-3244059
Itri1	21531	108915819	108916319	3.63382	0.00673731	0.0281727	Itri1:108915819-108916319
Itri9	4090	34767545	34768045	3.63379	3.01132e-06	0.0749301	Itri9:34767545-34768045
Itri11	22264	74739600	74740100	3.63346	6.28328e-05	0.065642	Itri11:74739600-74740100
Itri15	4606	47105429	47105929	3.63158	0.00438614	0.0302883	Itri15:47105429-47105929
Itri12	10025	54173861	54174361	3.62862	2.55414e-17	0.188617	Itri12:54173861-54174361
Itri7	29273	136838248	136838748	3.62292	2.86273e-29	0.302701	Itri7:136838248-136838748
Itri9	12286	76597422	76597922	3.62121	7.1665e-06	0.0719417	Itri9:76597422-76597922
Itri4	26855	177933832	177934332	3.6205	0.00782091	0.022873	Itri4:177933832-177934332
Itri3	2434	4440115	4440615	3.62033	0.00677095	0.0287423	Itri3:4440115-4440615
Itri5	24570	140190351	140190851	3.61526	4.84118e-11	0.120945	Itri5:140190351-140190851
Itri16	15335	52705797	52706297	3.61361	2.8751e-05	0.0582031	Itri16:52705797-52706297
Itri2	31500	191197277	191197777	3.61321	0.000598432	0.0459098	Itri2:191197277-191197777
Itri5	17351	104852843	104853343	3.61223	0.000199824	0.0485082	Itri5:104852843-104853343
Itri4	25755	169963573	169964073	3.6098	0.00328724	0.0226891	Itri4:169963573-169964073
Itri1	28384	150084244	150084744	3.60884	0.00211568	0.0226727	Itri1:150084244-150084744
Itri6	18160	125829682	125830182	3.60856	2.55153e-14	0.118037	Itri6:125829682-125830182
Itri2	1442	3696013	3696513	3.60736	0.00782091	0.0354623	Itri2:3696013-3696513
Itri9	15831	98700965	98701465	3.60569	1.20594e-05	0.0675114	Itri9:98700965-98701465
Itri3	31125	175969581	175970081	3.60369	4.87954e-06	0.0694925	Itri3:175969581-175970081
Itri11	19028	58394258	58394758	3.59879	0.000770344	0.0443595	Itri11:58394258-58394758
Itri7	26787	121044184	121044684	3.59752	1.77339e-07	0.079613	Itri7:121044184-121044684
Itri4	7781	18289755	18290255	3.59725	0.000117784	0.0686865	Itri4:18289755-18290255
Itri13	12552	67656131	67656631	3.59449	0.00058205	0.0396367	Itri13:67656131-67656631
Itri7	27628	126564673	126565173	3.59234	4.94486e-05	0.072529	Itri7:126564673-126565173
Itri5	17183	103926192	103926692	3.59015	1.24932e-06	0.0764486	Itri5:103926192-103926692
Itri17	5884	30321746	30322246	3.58945	1.91226e-06	0.0801038	Itri17:30321746-30322246
Itri7	30326	148360992	148361492	3.58938	0.00184621	0.029115	Itri7:148360992-148361492
Itri4	10139	37426140	37426640	3.58932	0.00508105	0.0223407	Itri4:37426140-37426640
Itri17	5797	29229172	29229672	3.58594	0.0018667	0.0395457	Itri17:29229172-29229672
Itri6	9717	54654474	54654974	3.58419	1.72468e-25	0.252258	Itri6:54654474-54654974
Itri4	28198	185455608	185456108	3.5811	3.88403e-05	0.0502317	Itri4:185455608-185456108
Itri4	16886	89721561	89722061	3.57901	0.00680389	0.0369854	Itri4:89721561-89722061
Itri1	37136	223392761	223393261	3.57782	0.000156419	0.0503978	Itri1:223392761-223393261
Itri6	15487	101729016	101729516	3.57623	0.000373244	0.0384124	Itri6:101729016-101729516
Itri16	7250	22784297	22784797	3.57603	0.00211568	0.0221172	Itri16:22784297-22784797
Itri8	19515	138056281	138056781	3.57481	2.96433e-11	0.104258	Itri8:138056281-138056781
Itri1	26809	141279448	141279948	3.5731	0.00782091	0.0220684	Itri1:141279448-141279948
Itri3	6293	14435618	14436118	3.57075	2.67688e-21	0.209217	Itri3:14435618-14436118
Itri5	9834	44380490	44380990	3.57043	0.000578102	0.0386741	Itri5:44380490-44380990
Itri12	203	3989704	3990204	3.56366	1.13194e-27	0.306161	Itri12:3989704-3990204
Itri6	14678	96659877	96660377	3.56228	0.00211568	0.0218882	Itri6:96659877-96660377
Itri6	9597	53516968	53517468	3.56046	0.000920482	0.039689	Itri6:53516968-53517468
Itri17	9058	54492686	54493186	3.55411	6.82324e-12	0.131973	Itri17:54492686-54493186
Itri6	8394	42571034	42571534	3.55282	6.33515e-11	0.0869255	Itri6:42571034-42571534
Itri3	28172	152496740	152497240	3.54987	0.00512833	0.0354273	Itri3:152496740-152497240
Itri4	20221	112059175	112059675	3.54968	2.74105e-05	0.0476851	Itri4:112059175-112059675
Itri5	12016	64393567	64394067	3.54752	2.6607e-14	0.151614	Itri5:64393567-64394067
Itri4	10197	38369164	38369664	3.54714	1.50509e-08	0.0844477	Itri4:38369164-38369664
Itri3	23553	113631903	113632403	3.54525	3.12362e-10	0.084706	Itri3:113631903-113632403
Itri5	9905	44933900	44934400	3.54503	8.21133e-07	0.108493	Itri5:44933900-44934400
Itri4	29163	191834665	191835165	3.54199	4.67058e-06	0.0372367	Itri4:191834665-191835165
Itri17	7298	42669392	42669892	3.54199	1.59064e-14	0.158902	Itri17:42669392-42669892
Itri11	19936	62400964	62401464	3.54179	2.33345e-06	0.057378	Itri11:62400964-62401464
Itri13	5939	27176602	27177102	3.54136	0.000386535	0.0461192	Itri13:27176602-27177102
Itri13	1533	6536072	6536572	3.53985	0.00221863	0.0387034	Itri13:6536072-6536572
Itri3	10838	39829322	39829822	3.53743	9.30081e-07	0.0654911	Itri3:39829322-39829822
Itri6	22290	161495407	161495907	3.53736	0.00328724	0.0214788	Itri6:161495407-161495907
Itri1	36573	215060991	215061491	3.53124	2.13898e-10	0.104849	Itri1:215060991-215061491
Itri4	9502	29928806	29929306	3.5311	0.000239872	0.0373816	Itri4:29928806-29929306
Itri8	7150	39902051	39902551	3.53084	7.38323e-12	0.108891	Itri8:39902051-39902551
Itri15	3051	36885294	36885794	3.53071	0.00508105	0.0213707	Itri15:36885294-36885794
Itri4	18415	103689563	103690063	3.5298	0.000548422	0.0213559	Itri4:103689563-103690063
Itri14	4908	45256289	45256789	3.52693	3.11777e-18	0.182421	Itri14:45256289-45256789
Itri17	6822	36560080	36560580	3.52496	0.00680389	0.0370194	Itri17:36560080-36560580
Itri1	6521	24328537	24329037	3.5236	0.00283842	0.0266342	Itri1:24328537-24329037
Itri8	12332	75643042	75643542	3.52323	5.71362e-07	0.0547254	Itri8:75643042-75643542
Itri1	27081	143035510	143036010	3.52183	3.25468e-09	0.0771437	Itri1:143035510-143036010
Itri17	6886	37750404	37750904	3.52122	7.98407e-06	0.0691621	Itri17:37750404-37750904
Itri12	15603	84343125	84343625	3.51992	3.10112e-05	0.0796918	Itri12:84343125-84343625
Itri5	5889	19515436	19515936	3.51975	7.08221e-07	0.0624653	Itri5:19515436-19515936
Itri7	20348	75548652	75549152	3.5187	1.42915e-09	0.0907252	Itri7:75548652-75549152
Itri8	11493	63397035	63397535	3.51666	1.69511e-12	0.139048	Itri8:63397035-63397535
Itri5	9881	44752612	44753112	3.51605	0.000234602	0.0353332	Itri5:44752612-44753112
Itri21	610	2805227	2805727	3.51582	0.00782091	0.0211305	Itri21:2805227-2805727
Itri7	29495	138672330	138672830	3.51567	4.90941e-07	0.0686375	Itri7:138672330-138672830
Itri4	22538	137127947	137128447	3.51501	0.000920482	0.0409385	Itri4:137127947-137128447
Itri5	33417	185382469	185382969	3.5149	0.00283014	0.0247614	Itri5:185382469-185382969
Itri12	444	6127173	6127673	3.51466	1.17997e-06	0.0639934	Itri12:6127173-6127673
Itri8	17916	126638470	126638970	3.5146	9.6245e-05	0.0376503	Itri8:126638470-126638970
Itri12	12722	67279748	67280248	3.51251	1.16316e-15	0.173604	Itri12:67279748-67280248
Itri21	134	347969	348469	3.51132	1.92633e-10	0.103973	Itri21:347969-348469
Itri4	24937	162790099	162790599	3.50609	1.2794e-06	0.0800351	Itri4:162790099-162790599
Itri12	8757	50782165	50782665	3.50583	0.000920482	0.0405691	Itri12:50782165-50782665
Itri1	26266	137630461	137630961	3.50576	6.95581e-05	0.0442398	Itri1:137630461-137630961
Itri12	2061	16545492	16545992	3.50535	0.00211568	0.0209631	Itri12:16545492-16545992
Itri6	18596	130096059	130096559	3.50498	1.6757e-06	0.0512428	Itri6:130096059-130096559
Itri1	15633	75920898	75921398	3.50481	0.00286413	0.0310996	Itri1:75920898-75921398
Itri6	11965	71578396	71578896	3.50087	0.000239221	0.0339395	Itri6:71578396-71578896
Itri6	4833	14808897	14809397	3.49947	2.34184e-06	0.0493125	Itri6:14808897-14809397
Itri11	403	3867343	3867843	3.49246	4.08237e-13	0.140749	Itri11:3867343-3867843
Itri12	16416	89120183	89120683	3.49231	0.00328724	0.0207561	Itri12:89120183-89120683
Itri6	21318	154299317	154299817	3.49125	0.00508105	0.0207395	Itri6:154299317-154299817
Itri9	12518	80346122	80346622	3.48871	0.000600226	0.0445301	Itri9:80346122-80346622
Itri12	3706	27943653	27944153	3.48706	5.47838e-11	0.125689	Itri12:27943653-27944153
Itri13	12105	63564898	63565398	3.48631	0.00328724	0.0206617	Itri13:63564898-63565398
Itri1	31384	172246591	172247091	3.4862	1.59823e-14	0.138798	Itri1:172246591-172247091
Itri5	11766	62480300	62480800	3.48436	0.00782091	0.020631	Itri5:62480300-62480800
Itri13	9531	44275352	44275852	3.48362	4.95334e-08	0.0984019	Itri13:44275352-44275852
Itri19	2307	8821474	8821974	3.48102	0.000113985	0.0517784	Itri19:8821474-8821974
Itri11	26367	113931976	113932476	3.48037	8.50753e-20	0.182763	Itri11:113931976-113932476
Itri1	28560	150599417	150599917	3.47944	3.3966e-11	0.107354	Itri1:150599417-150599917
Itri6	8561	44359035	44359535	3.47882	1.79026e-05	0.0518049	Itri6:44359035-44359535
Itri4	27453	182780320	182780820	3.4776	5.35159e-17	0.158769	Itri4:182780320-182780820
Itri17	5994	31212382	31212882	3.47618	7.43103e-14	0.140773	Itri17:31212382-31212882
Itri13	10952	54935230	54935730	3.47616	3.13147e-07	0.0870783	Itri13:54935230-54935730
Itri8	18061	128589880	128590380	3.47332	4.1006e-24	0.237654	Itri8:128589880-128590380
Itri1	27911	146519556	146520056	3.47274	1.49728e-12	0.134361	Itri1:146519556-146520056
Itri3	11596	43546703	43547203	3.47167	3.84752e-14	0.13568	Itri3:43546703-43547203
Itri2	7955	49625734	49626234	3.47121	0.00140441	0.033543	Itri2:49625734-49626234
Itri1	36794	221547419	221547919	3.46968	0.000602095	0.0412998	Itri1:221547419-221547919
Itri2	29401	174403552	174404052	3.46959	1.53765e-05	0.0499355	Itri2:174403552-174404052
Itri3	16335	70511591	70512091	3.46831	0.00682195	0.0310071	Itri3:70511591-70512091
Itri11	10522	36653451	36653951	3.46741	6.38144e-10	0.10062	Itri11:36653451-36653951
Itri2	7308	42526526	42527026	3.46514	2.49693e-05	0.0553695	Itri2:42526526-42527026
Itri4	16482	85576741	85577241	3.46347	0.00105037	0.0502949	Itri4:85576741-85577241
Itri17	783	2307123	2307623	3.46188	2.89809e-06	0.0363697	Itri17:2307123-2307623
Itri6	20291	141615487	141615987	3.46168	1.22813e-05	0.0567401	Itri6:141615487-141615987
Itri4	26101	171070540	171071040	3.4612	0.00439806	0.0299727	Itri4:171070540-171071040
Itri4	8371	22949316	22949816	3.46023	0.00508105	0.0202552	Itri4:22949316-22949816
Itri13	11929	62085184	62085684	3.45937	0.00782091	0.0202419	Itri13:62085184-62085684
Itri3	10456	36212450	36212950	3.45914	1.81463e-08	0.109063	Itri3:36212450-36212950
Itri11	10884	37236413	37236913	3.45685	0.00782091	0.020203	Itri11:37236413-37236913
Itri9	7827	56575268	56575768	3.45678	7.98303e-05	0.0347497	Itri9:56575268-56575768
Itri11	24059	90920953	90921453	3.45618	5.01023e-06	0.0596935	Itri11:90920953-90921453
Itri3	21690	103575142	103575642	3.45611	5.10253e-05	0.067103	Itri3:103575142-103575642
Itri4	8747	25604309	25604809	3.45481	0.000243961	0.0428497	Itri4:25604309-25604809
Itri17	9062	54652281	54652781	3.45237	2.91817e-08	0.0947128	Itri17:54652281-54652781
Itri7	21419	82637998	82638498	3.44937	0.00211568	0.0200881	Itri7:82637998-82638498
Itri4	22793	142181218	142181718	3.44936	0.00100763	0.035705	Itri4:142181218-142181718
Itri4	10978	45990444	45990944	3.44684	2.85487e-14	0.131347	Itri4:45990444-45990944
Itri13	11193	57372805	57373305	3.4461	0.00508105	0.0200381	Itri13:57372805-57373305
Itri1	25341	130327378	130327878	3.44558	3.8944e-05	0.0453716	Itri1:130327378-130327878
Itri4	11619	50564598	50565098	3.44431	0.000154046	0.0462452	Itri4:50564598-50565098
Itri12	1069	11482816	11483316	3.44352	0.00142638	0.0328024	Itri12:11482816-11483316
Itri7	29015	134739315	134739815	3.4423	0.000491665	0.0334217	Itri7:134739315-134739815
Itri14	5674	51262940	51263440	3.44229	0.000674875	0.0470957	Itri14:51262940-51263440
Itri6	6447	26213698	26214198	3.4411	0.000448979	0.0528925	Itri6:26213698-26214198
Itri8	11597	66079708	66080208	3.44014	2.43459e-05	0.0417648	Itri8:66079708-66080208
Itri5	5939	20937485	20937985	3.43834	3.28034e-07	0.0683305	Itri5:20937485-20937985
Itri7	21325	81737877	81738377	3.43437	1.90986e-07	0.0833697	Itri7:81737877-81738377
Itri4	16532	86335806	86336306	3.43148	1.72563e-05	0.0442607	Itri4:86335806-86336306
Itri19	2753	11690488	11690988	3.42967	0.00283014	0.0249768	Itri19:11690488-11690988
Itri17	9059	54493942	54494442	3.42962	3.80236e-16	0.169282	Itri17:54493942-54494442
Itri8	3601	13613853	13614353	3.42689	0.000755643	0.0260123	Itri8:13613853-13614353
Itri1	25745	135483106	135483606	3.42656	8.10388e-10	0.0870111	Itri1:135483106-135483606
Itri9	13263	88308728	88309228	3.42655	5.03412e-05	0.0358635	Itri9:88308728-88309228
Itri15	6465	62588315	62588815	3.42593	8.08927e-10	0.0788377	Itri15:62588315-62588815
Itri17	3795	13195451	13195951	3.42496	0.000482757	0.0267791	Itri17:13195451-13195951
Itri13	11553	59884838	59885338	3.42202	0.000241413	0.0342629	Itri13:59884838-59885338
Itri2	16076	113992225	113992725	3.41953	5.78049e-24	0.223322	Itri2:113992225-113992725
Itri5	4681	13156420	13156920	3.41903	0.00782091	0.019628	Itri5:13156420-13156920
Itri5	21822	121758214	121758714	3.41846	7.76997e-06	0.0618295	Itri5:121758214-121758714
Itri18	1564	22652902	22653402	3.41844	0.00119801	0.0339182	Itri18:22652902-22653402
Itri5	13401	72910756	72911256	3.41825	0.000319687	0.0445905	Itri5:72910756-72911256
Itri1	36649	216939940	216940440	3.41594	0.00086044	0.0195816	Itri1:216939940-216940440
Itri3	8798	27855170	27855670	3.41585	0.0010009	0.0388265	Itri3:27855170-27855670
Itri2	34622	204216465	204216965	3.41545	0.000459138	0.047477	Itri2:204216465-204216965
Itri4	8953	26537759	26538259	3.41195	0.00223872	0.0451267	Itri4:26537759-26538259
Itri3	11053	42137093	42137593	3.41194	0.00211568	0.0195218	Itri3:42137093-42137593
Itri3	28825	160123691	160124191	3.41155	1.07628e-06	0.0617789	Itri3:160123691-160124191
Itri15	5583	51658692	51659192	3.41044	9.08092e-11	0.0979034	Itri15:51658692-51659192
Itri7	29501	138752494	138752994	3.41041	0.000305128	0.0610972	Itri7:138752494-138752994
Itri6	4425	12492991	12493491	3.40814	1.27648e-07	0.0927718	Itri6:12492991-12493491
Itri3	8587	23999869	24000369	3.4076	1.53212e-05	0.0490219	Itri3:23999869-24000369
Itri6	19391	134872544	134873044	3.40606	7.45848e-05	0.0626526	Itri6:134872544-134873044
Itri15	5809	55583850	55584350	3.40537	5.21596e-07	0.0869299	Itri15:55583850-55584350
Itri16	11544	34567996	34568496	3.40492	0.00442395	0.0268777	Itri16:34567996-34568496
Itri13	11196	57375577	57376077	3.40246	1.04797e-11	0.129617	Itri13:57375577-57376077
Itri7	28887	133973528	133974028	3.39998	1.36173e-15	0.150165	Itri7:133973528-133974028
Itri8	2454	9621750	9622250	3.39987	7.89731e-05	0.0633962	Itri8:9621750-9622250
Itri12	3508	27083364	27083864	3.39841	3.46216e-07	0.0650124	Itri12:27083364-27083864
Itri15	1777	22105815	22106315	3.39721	0.000374442	0.0375895	Itri15:22105815-22106315
Itri7	30336	148615757	148616257	3.39682	0.00518985	0.0369698	Itri7:148615757-148616257
Itri6	12068	72487889	72488389	3.39408	1.72678e-08	0.0594094	Itri6:72487889-72488389
Itri4	9508	29942697	29943197	3.39402	0.00508105	0.0192558	Itri4:29942697-29943197
Itri10	1783	27097337	27097837	3.39376	0.00782091	0.019252	Itri10:27097337-27097837
Itri5	5938	20936779	20937279	3.39348	0.00139997	0.0276393	Itri5:20936779-20937279
Itri7	21342	81819370	81819870	3.39051	4.92519e-07	0.0695739	Itri7:81819370-81819870
Itri4	27341	181587061	181587561	3.3902	0.00068292	0.0523612	Itri4:181587061-181587561
Itri4	28605	187780161	187780661	3.38943	1.95811e-08	0.0933304	Itri4:187780161-187780661
Itri6	17451	120290583	120291083	3.38935	0.0080205	0.0380214	Itri6:120290583-120291083
Itri8	12893	81994168	81994668	3.3892	1.04082e-14	0.125354	Itri8:81994168-81994668
Itri8	11126	58880562	58881062	3.38815	6.26286e-05	0.0412819	Itri8:58880562-58881062
Itri6	10512	61696621	61697121	3.38789	0.00120125	0.0331438	Itri6:61696621-61697121
Itri9	6389	44903938	44904438	3.38426	0.000158876	0.0441474	Itri9:44903938-44904438
Itri6	10165	59092844	59093344	3.38408	3.91436e-06	0.0646994	Itri6:59092844-59093344
Itri1	33889	192666572	192667072	3.38358	5.8456e-11	0.123957	Itri1:192666572-192667072
Itri2	30194	180862986	180863486	3.3829	3.95782e-05	0.0500607	Itri2:180862986-180863486
Itri4	27200	180759633	180760133	3.38278	3.20123e-06	0.0723419	Itri4:180759633-180760133
Itri11	23574	85479780	85480280	3.38183	3.3503e-06	0.082357	Itri11:85479780-85480280
Itri6	20687	147076249	147076749	3.38029	1.26943e-07	0.0732071	Itri6:147076249-147076749
Itri14	4894	44923085	44923585	3.37772	0.00680389	0.031681	Itri14:44923085-44923585
Itri9	12318	76799067	76799567	3.37762	6.10502e-11	0.105756	Itri9:76799067-76799567
Itri1	25505	132238880	132239380	3.37656	0.000201759	0.0341183	Itri1:132238880-132239380
Itri13	5718	26011202	26011702	3.37603	0.00290701	0.0315016	Itri13:26011202-26011702
Itri8	16368	113377704	113378204	3.37497	0.000428538	0.0364628	Itri8:113377704-113378204
Itri8	3874	15184398	15184898	3.37454	1.56453e-05	0.0434648	Itri8:15184398-15184898
Itri1	6758	25978502	25979002	3.37396	0.00017712	0.0500502	Itri1:25978502-25979002
Itri5	26926	156297877	156298377	3.3738	1.64796e-12	0.130755	Itri5:156297877-156298377
Itri5	26977	156781525	156782025	3.37353	4.29231e-09	0.0822811	Itri5:156781525-156782025
Itri4	26845	177791515	177792015	3.37238	0.00508105	0.018939	Itri4:177791515-177792015
Itri9	27154	131725864	131726364	3.36934	0.00288045	0.0277011	Itri9:131725864-131726364
Itri2	31577	192023771	192024271	3.36924	4.54924e-08	0.100311	Itri2:192023771-192024271
Itri4	18713	105224749	105225249	3.36904	4.47788e-05	0.0530202	Itri4:105224749-105225249
Itri5	9745	43591438	43591938	3.36694	1.13639e-05	0.0558912	Itri5:43591438-43591938
Itri17	3438	12368375	12368875	3.3653	6.224e-06	0.049578	Itri17:12368375-12368875
Itri4	21752	127995288	127995788	3.3652	0.00680389	0.0290502	Itri4:127995288-127995788
Itri19	321	942600	943100	3.36473	0.00143062	0.0334528	Itri19:942600-943100
Itri8	18303	130532507	130533007	3.36344	8.32822e-06	0.0595407	Itri8:130532507-130533007
Itri1	6607	24622517	24623017	3.3631	1.62566e-05	0.0551804	Itri1:24622517-24623017
Itri11	14743	44655542	44656042	3.36308	5.04039e-11	0.0929192	Itri11:44655542-44656042
Itri8	17939	126872217	126872717	3.36243	0.000247013	0.0416035	Itri8:126872217-126872717
Itri17	1980	6709788	6710288	3.36196	0.000124855	0.0521082	Itri17:6709788-6710288
Itri4	8420	23270594	23271094	3.36025	1.84447e-15	0.148887	Itri4:23270594-23271094
Itri15	7382	66562837	66563337	3.36011	0.000179479	0.0401126	Itri15:66562837-66563337
Itri5	24229	137408415	137408915	3.35913	0.00512833	0.0282336	Itri5:137408415-137408915
Itri10	5695	104497549	104498049	3.3589	0.00782091	0.018744	Itri10:104497549-104498049
Itri2	6004	29487239	29487739	3.35381	0.00438614	0.0220145	Itri2:29487239-29487739
Itri6	26252	185466895	185467395	3.35366	0.00678945	0.0250277	Itri6:185466895-185467395
Itri15	3214	38758767	38759267	3.3534	4.70471e-12	0.0944604	Itri15:38758767-38759267
Itri1	35448	203871195	203871695	3.35324	0.00515845	0.0289207	Itri1:203871195-203871695
Itri14	2189	22208638	22209138	3.3508	6.78766e-20	0.219614	Itri14:22208638-22209138
Itri8	18363	130967880	130968380	3.3493	9.14799e-18	0.168191	Itri8:130967880-130968380
Itri6	7821	38090929	38091429	3.34842	0.000390266	0.0484894	Itri6:38090929-38091429
Itri1	9817	43019941	43020441	3.34836	1.31781e-06	0.0649818	Itri1:43019941-43020441
Itri9	23689	122195972	122196472	3.34722	2.25392e-11	0.13055	Itri9:122195972-122196472
Itri2	3368	12473425	12473925	3.34719	4.95867e-12	0.101971	Itri2:12473425-12473925
Itri7	25673	114016985	114017485	3.34608	0.00508105	0.0185604	Itri7:114016985-114017485
Itri9	29408	141886384	141886884	3.34564	7.22387e-05	0.0492163	Itri9:141886384-141886884
Itri8	11528	64037969	64038469	3.34502	0.000390266	0.0532725	Itri8:64037969-64038469
Itri1	20535	101821471	101821971	3.33871	7.86202e-06	0.0575718	Itri1:101821471-101821971
Itri6	8898	47715102	47715602	3.3386	0.00441131	0.024031	Itri6:47715102-47715602
Itri6	16430	111460636	111461136	3.33849	5.23376e-06	0.0709281	Itri6:111460636-111461136
Itri16	11578	34930773	34931273	3.33845	7.27415e-06	0.0540504	Itri16:34930773-34931273
Itri8	16189	111456346	111456846	3.33743	2.1109e-13	0.152961	Itri8:111456346-111456846
Itri11	24258	93502644	93503144	3.33472	0.000120574	0.0587132	Itri11:93502644-93503144
Itri1	25955	136629450	136629950	3.33399	4.38334e-07	0.0533567	Itri1:136629450-136629950
Itri8	13562	88895869	88896369	3.33246	9.05115e-09	0.0710011	Itri8:88895869-88896369
Itri8	11767	68074719	68075219	3.33149	7.50322e-05	0.06574	Itri8:68074719-68075219
Itri6	16672	113524455	113524955	3.32989	3.54371e-11	0.121862	Itri6:113524455-113524955
Itri3	31072	174792058	174792558	3.32909	1.67521e-08	0.0803022	Itri3:174792058-174792558
Itri7	5228	9561233	9561733	3.32823	4.43149e-10	0.114346	Itri7:9561233-9561733
Itri14	3487	32035208	32035708	3.32789	2.81063e-06	0.0594043	Itri14:32035208-32035708
Itri8	7797	41632958	41633458	3.32788	1.60259e-21	0.246903	Itri8:41632958-41633458
Itri11	8106	31385410	31385910	3.32784	0.000722517	0.0501204	Itri11:31385410-31385910
Itri7	23904	98221589	98222089	3.32772	0.00374213	0.0501136	Itri7:98221589-98222089
Itri3	28995	161042946	161043446	3.32721	0.00239821	0.0403526	Itri3:161042946-161043446
Itri1	36549	214661939	214662439	3.32646	7.88055e-08	0.0799103	Itri1:214661939-214662439
Itri17	6845	36975238	36975738	3.3262	0.00678945	0.0257833	Itri17:36975238-36975738
Itri5	26098	150838113	150838613	3.32599	4.94277e-14	0.148496	Itri5:150838113-150838613
Itri2	10591	75177002	75177502	3.3249	2.16715e-06	0.0796108	Itri2:75177002-75177502
Itri4	8337	22831278	22831778	3.32363	0.000923207	0.0331795	Itri4:22831278-22831778
Itri8	18183	129630172	129630672	3.32275	8.21423e-06	0.0707956	Itri8:129630172-129630672
Itri12	17042	92765208	92765708	3.32125	0.00374182	0.041244	Itri12:92765208-92765708
Itri4	12103	56161495	56161995	3.31856	0.00782091	0.0181715	Itri4:56161495-56161995
Itri1	15563	75160876	75161376	3.31836	8.03227e-05	0.0324051	Itri1:75160876-75161376
Itri12	3054	22757212	22757712	3.31768	0.00239821	0.0288032	Itri12:22757212-22757712
Itri14	5207	49620758	49621258	3.31732	5.68195e-12	0.149164	Itri14:49620758-49621258
Itri7	25829	115707546	115708046	3.31424	3.02883e-09	0.117936	Itri7:115707546-115708046
Itri1	27878	146457213	146457713	3.3133	2.26798e-11	0.0988058	Itri1:146457213-146457713
Itri5	12862	69578844	69579344	3.31225	1.87417e-19	0.217144	Itri5:69578844-69579344
Itri16	12511	39276396	39276896	3.31131	3.26136e-08	0.0831341	Itri16:39276396-39276896
Itri3	15814	65796418	65796918	3.30905	0.00222531	0.0376634	Itri3:65796418-65796918
Itri9	2183	21387674	21388174	3.30855	2.47786e-12	0.138221	Itri9:21387674-21388174
Itri14	2146	21016172	21016672	3.30782	3.62398e-06	0.0708398	Itri14:21016172-21016672
Itri4	25495	167793759	167794259	3.30734	8.00594e-06	0.0597602	Itri4:167793759-167794259
Itri6	10490	61398952	61399452	3.3058	0.00437523	0.0236726	Itri6:61398952-61399452
Itri13	9279	42417121	42417621	3.3052	1.97754e-08	0.110634	Itri13:42417121-42417621
Itri1	14509	62533790	62534290	3.30456	0.00530899	0.0361459	Itri1:62533790-62534290
Itri6	11416	67062404	67062904	3.30349	5.48073e-06	0.064555	Itri6:67062404-67062904
Itri3	25882	133132041	133132541	3.30293	9.67783e-06	0.0373061	Itri3:133132041-133132541
Itri2	10783	76861806	76862306	3.30199	9.52375e-07	0.0528865	Itri2:76861806-76862306
Itri3	27525	145969161	145969661	3.29736	0.00291482	0.0367767	Itri3:145969161-145969661
Itri17	3908	13512014	13512514	3.29729	3.96657e-05	0.0893706	Itri17:13512014-13512514
Itri18	152	2384224	2384724	3.29649	2.17987e-11	0.13087	Itri18:2384224-2384724
Itri1	36567	214969646	214970146	3.29613	1.49549e-09	0.0819256	Itri1:214969646-214970146
Itri13	7228	32539864	32540364	3.29564	0.000313604	0.0335662	Itri13:32539864-32540364
Itri2	14515	102754285	102754785	3.29393	2.81377e-08	0.0820439	Itri2:102754285-102754785
Itri6	6281	22736343	22736843	3.29319	0.00243615	0.0362877	Itri6:22736343-22736843
Itri8	16369	113378238	113378738	3.29204	2.61031e-10	0.115191	Itri8:113378238-113378738
Itri12	11726	63678433	63678933	3.2908	0.00186109	0.0267738	Itri12:63678433-63678933
Itri1	25578	133841242	133841742	3.29006	0.000934869	0.0412995	Itri1:133841242-133841742
Itri1	37307	224937901	224938401	3.28643	0.000920482	0.0276851	Itri1:224937901-224938401
Itri6	5307	16372923	16373423	3.28603	3.3418e-17	0.191202	Itri6:16372923-16373423
Itri1	39450	238727651	238728151	3.28393	4.25712e-08	0.0772424	Itri1:238727651-238728151
Itri3	29061	162622848	162623348	3.28148	0.00508105	0.017659	Itri3:162622848-162623348
Itri11	12670	40188641	40189141	3.28115	1.29643e-05	0.0873216	Itri11:40188641-40189141
Itri16	11048	32364388	32364888	3.28089	1.03725e-20	0.19781	Itri16:32364388-32364888
Itri16	2249	9398208	9398708	3.28066	9.00847e-06	0.0912937	Itri16:9398208-9398708
Itri6	3985	9469247	9469747	3.27838	0.000427305	0.0386982	Itri6:9469247-9469747
Itri4	9501	29928188	29928688	3.27395	1.51858e-13	0.1347	Itri4:29928188-29928688
Itri21	825	3640397	3640897	3.27387	1.62627e-09	0.16765	Itri21:3640397-3640897
Itri1	24971	126241595	126242095	3.27292	0.00349087	0.0383136	Itri1:126241595-126242095
Itri12	227	4386249	4386749	3.27278	8.11229e-06	0.0545987	Itri12:4386249-4386749
Itri5	25795	147903458	147903958	3.27255	3.37378e-05	0.0773758	Itri5:147903458-147903958
Itri2	12867	89973159	89973659	3.2681	0.000155042	0.0371333	Itri2:89973159-89973659
Itri8	14724	100191865	100192365	3.26695	0.00292454	0.0368875	Itri8:100191865-100192365
Itri6	8905	47832608	47833108	3.26639	3.71453e-10	0.092133	Itri6:47832608-47833108
Itri3	24206	119715860	119716360	3.26289	7.69703e-06	0.04243	Itri3:119715860-119716360
Itri6	14689	96883140	96883640	3.26269	7.2527e-06	0.0574971	Itri6:96883140-96883640
Itri12	11334	62225177	62225677	3.26088	1.9937e-05	0.0510781	Itri12:62225177-62225677
Itri5	27128	158397530	158398030	3.25932	0.00508105	0.017359	Itri5:158397530-158398030
Itri17	4969	20650409	20650909	3.25776	0.00229904	0.055435	Itri17:20650409-20650909
Itri8	7172	39940881	39941381	3.25758	1.07523e-08	0.103784	Itri8:39940881-39941381
Itri5	14025	79828380	79828880	3.2566	1.94295e-08	0.076004	Itri5:79828380-79828880
Itri1	33441	188801319	188801819	3.2565	2.18688e-07	0.0806551	Itri1:188801319-188801819
Itri8	8997	45409133	45409633	3.25559	0.00223872	0.0298137	Itri8:45409133-45409633
Itri15	5902	57149805	57150305	3.25553	2.00878e-06	0.0677166	Itri15:57149805-57150305
Itri3	26981	140207047	140207547	3.25539	5.79292e-17	0.172138	Itri3:140207047-140207547
Itri10	581	6837023	6837523	3.25532	0.00092902	0.0352607	Itri10:6837023-6837523
Itri2	29968	178777538	178778038	3.25089	7.81586e-06	0.0498058	Itri2:178777538-178778038
Itri9	2095	20868768	20869268	3.25077	3.22753e-07	0.0629136	Itri9:20868768-20869268
Itri2	26996	161940648	161941148	3.25056	8.26552e-09	0.100354	Itri2:161940648-161941148
Itri17	6976	38280858	38281358	3.25024	0.00109209	0.0520006	Itri17:38280858-38281358
Itri1	33942	192937607	192938107	3.24954	3.18145e-08	0.100282	Itri1:192937607-192938107
Itri16	5035	17556663	17557163	3.24921	0.00782091	0.0172235	Itri16:17556663-17557163
Itri3	16662	73520595	73521095	3.24798	0.000598432	0.0326772	Itri3:73520595-73521095
Itri11	26387	114341621	114342121	3.2475	0.000284138	0.0562449	Itri11:114341621-114342121
Itri11	24630	96173004	96173504	3.24746	7.80755e-05	0.0570945	Itri11:96173004-96173504
Itri1	6749	25834139	25834639	3.24682	7.65145e-07	0.0547187	Itri1:25834139-25834639
Itri14	6058	54935550	54936050	3.24234	1.4982e-12	0.155738	Itri14:54935550-54936050
Itri12	481	7423707	7424207	3.24166	0.000943609	0.0393794	Itri12:7423707-7424207
Itri3	17748	83461425	83461925	3.24125	4.38844e-15	0.154938	Itri3:83461425-83461925
Itri7	9831	26708401	26708901	3.24117	8.37172e-05	0.0665137	Itri7:26708401-26708901
Itri8	13419	86440393	86440893	3.23879	1.31023e-06	0.0813489	Itri8:86440393-86440893
Itri1	8516	34613814	34614314	3.23775	0.000149651	0.0298704	Itri1:34613814-34614314
Itri7	5123	8420895	8421395	3.23754	0.00225839	0.0289585	Itri7:8420895-8421395
Itri11	855	7020690	7021190	3.23639	0.00678945	0.0245361	Itri11:7020690-7021190
Itri13	6224	28488681	28489181	3.23634	4.53887e-05	0.0450546	Itri13:28488681-28489181
Itri6	16355	110094833	110095333	3.23395	8.37172e-05	0.0523597	Itri6:110094833-110095333
Itri5	14000	79748372	79748872	3.2332	1.42929e-07	0.0952715	Itri5:79748372-79748872
Itri3	24680	123548473	123548973	3.23183	3.05129e-18	0.23151	Itri3:123548473-123548973
Itri5	13923	78510901	78511401	3.23178	0.000124077	0.04952	Itri5:78510901-78511401
Itri4	21929	129058206	129058706	3.22816	7.76997e-06	0.0507392	Itri4:129058206-129058706
Itri5	26986	156891943	156892443	3.22789	1.39072e-18	0.22492	Itri5:156891943-156892443
Itri1	36808	221691664	221692164	3.2256	2.88498e-05	0.0418541	Itri1:221691664-221692164
Itri6	19122	133580844	133581344	3.22489	0.000920482	0.0339481	Itri6:133580844-133581344
Itri17	9292	57104247	57104747	3.22449	7.65e-06	0.0545579	Itri17:57104247-57104747
Itri1	9531	40101095	40101595	3.22411	8.78873e-17	0.165102	Itri1:40101095-40101595
Itri8	958	3835075	3835575	3.22288	0.00345089	0.0279489	Itri8:3835075-3835575
Itri9	2600	23912708	23913208	3.22241	0.000659435	0.0397526	Itri9:23912708-23913208
Itri16	13833	47793718	47794218	3.22198	0.00122165	0.0322791	Itri16:47793718-47794218
Itri16	13713	45440878	45441378	3.21935	7.4381e-05	0.0385119	Itri16:45440878-45441378
Itri9	23586	121683780	121684280	3.21863	9.92077e-05	0.0374096	Itri9:121683780-121684280
Itri9	3949	33404727	33405227	3.21811	8.11737e-05	0.0336505	Itri9:33404727-33405227
Itri7	21383	82246901	82247401	3.21547	0.000128638	0.0344643	Itri7:82246901-82247401
Itri2	14903	106476187	106476687	3.21434	2.48919e-19	0.243424	Itri2:106476187-106476687
Itri4	21776	128117059	128117559	3.21424	1.55776e-18	0.232171	Itri4:128117059-128117559
Itri3	17132	78709411	78709911	3.21317	0.000201759	0.0352544	Itri3:78709411-78709911
Itri8	19182	136242350	136242850	3.21277	6.30157e-05	0.0375173	Itri8:136242350-136242850
Itri2	13653	95514142	95514642	3.21169	7.36727e-05	0.0455517	Itri2:95514142-95514642
Itri8	3885	15363636	15364136	3.21034	3.55358e-06	0.0733777	Itri8:15363636-15364136
Itri1	29816	155469549	155470049	3.20855	0.000182092	0.0514413	Itri1:155469549-155470049
Itri6	21233	153429608	153430108	3.20512	0.00442395	0.0244014	Itri6:153429608-153430108
Itri1	30695	166085956	166086456	3.20454	0.00795905	0.03127	Itri1:166085956-166086456
Itri4	9693	31678103	31678603	3.20003	0.00782091	0.0165785	Itri4:31678103-31678603
Itri7	28817	133463374	133463874	3.1999	1.36353e-07	0.0889429	Itri7:133463374-133463874
Itri3	28179	152550233	152550733	3.1998	4.4399e-17	0.212871	Itri3:152550233-152550733
Itri6	24375	174872970	174873470	3.19788	7.83665e-06	0.0445731	Itri6:174872970-174873470
Itri3	30743	171546235	171546735	3.19711	0.00334028	0.0245277	Itri3:171546235-171546735
Itri3	23011	109802746	109803246	3.19692	2.06394e-07	0.067261	Itri3:109802746-109803246
Itri5	10719	57911471	57911971	3.19618	0.00030214	0.0462439	Itri5:57911471-57911971
Itri15	6268	61163237	61163737	3.19589	0.00680389	0.0226424	Itri15:61163237-61163737
Itri6	12537	78284083	78284583	3.19059	2.48895e-05	0.047834	Itri6:78284083-78284583
Itri6	15905	104945476	104945976	3.19009	9.29615e-06	0.0794291	Itri6:104945476-104945976
Itri15	2152	25165015	25165515	3.18975	0.00675633	0.0201424	Itri15:25165015-25165515
Itri2	21526	142578393	142578893	3.18751	0.00562796	0.0360739	Itri2:142578393-142578893
Itri4	21356	123638193	123638693	3.18669	3.80274e-07	0.0790159	Itri4:123638193-123638693
Itri5	11708	62342907	62343407	3.18617	3.6168e-26	0.283378	Itri5:62342907-62343407
Itri15	1969	23870106	23870606	3.18611	7.56507e-05	0.0497722	Itri15:23870106-23870606
Itri1	10264	45759223	45759723	3.18606	0.00144897	0.0348412	Itri1:45759223-45759723
Itri11	25723	106031196	106031696	3.18533	1.11356e-11	0.117068	Itri11:106031196-106031696
Itri10	45	411811	412311	3.18277	0.000759119	0.023449	Itri10:411811-412311
Itri4	15113	71880725	71881225	3.18263	3.56595e-06	0.0829494	Itri4:71880725-71881225
Itri1	36774	221261204	221261704	3.17848	2.71125e-06	0.0503014	Itri1:221261204-221261704
Itri9	22570	116807709	116808209	3.17759	0.000452174	0.0471623	Itri9:116807709-116808209
Itri11	25034	100454933	100455433	3.17659	0.00793751	0.0306624	Itri11:100454933-100455433
Itri14	5829	52622347	52622847	3.17449	1.26005e-05	0.0708992	Itri14:52622347-52622847
Itri4	21140	119835130	119835630	3.17304	0.00289805	0.0273974	Itri4:119835130-119835630
Itri6	8803	47168179	47168679	3.17275	0.00145816	0.0326077	Itri6:47168179-47168679
Itri12	10149	55966373	55966873	3.17204	4.74517e-12	0.109642	Itri12:55966373-55966873
Itri17	5976	31121917	31122417	3.16996	2.0712e-11	0.104216	Itri17:31121917-31122417
Itri9	1722	17259912	17260412	3.16981	4.79296e-14	0.144243	Itri9:17259912-17260412
Itri14	4901	45146652	45147152	3.16826	4.40985e-09	0.109729	Itri14:45146652-45147152
Itri1	20173	97944712	97945212	3.16746	3.38517e-06	0.0583591	Itri1:97944712-97945212
Itri1	6999	28991520	28992020	3.1672	0.000609626	0.0366746	Itri1:28991520-28992020
Itri4	11763	51454976	51455476	3.1644	6.47506e-11	0.113967	Itri4:51454976-51455476
Itri13	5463	23171160	23171660	3.16381	0.00442395	0.0233613	Itri13:23171160-23171660
Itri18	1374	20567583	20568083	3.16337	1.20445e-10	0.14515	Itri18:20567583-20568083
Itri3	12172	47297757	47298257	3.16331	0.000946374	0.0369954	Itri3:47297757-47298257
Itri18	488	8169632	8170132	3.16287	0.000680862	0.0433041	Itri18:8169632-8170132
Itri7	21253	81356055	81356555	3.16241	7.46105e-10	0.0915176	Itri7:81356055-81356555
Itri9	12395	77321392	77321892	3.16211	7.6568e-06	0.0689396	Itri9:77321392-77321892
Itri3	13908	56100599	56101099	3.16192	0.00677095	0.0201659	Itri3:56100599-56101099
Itri19	953	2754623	2755123	3.15794	0.0012107	0.0290604	Itri19:2754623-2755123
Itri2	27938	165890196	165890696	3.15782	3.48198e-07	0.0751321	Itri2:165890196-165890696
Itri7	27008	123226327	123226827	3.15663	1.43954e-23	0.297833	Itri7:123226327-123226827
Itri9	12346	77032220	77032720	3.15631	1.09482e-07	0.101433	Itri9:77032220-77032720
Itri6	23297	168041551	168042051	3.15625	0.00508105	0.0160225	Itri6:168041551-168042051
Itri6	19587	136096464	136096964	3.15605	0.00105037	0.0418368	Itri6:136096464-136096964
Itri5	31766	180077473	180077973	3.1534	0.00149803	0.0420645	Itri5:180077473-180077973
Itri10	1464	26035115	26035615	3.15235	3.03523e-09	0.0987691	Itri10:26035115-26035615
Itri4	24958	162889904	162890404	3.15218	4.23194e-10	0.0971857	Itri4:162889904-162890404
Itri2	3343	12167168	12167668	3.15102	8.91025e-07	0.0675922	Itri2:12167168-12167668
Itri15	2151	25158247	25158747	3.1509	8.1391e-06	0.0482605	Itri15:25158247-25158747
Itri2	31497	191168554	191169054	3.15054	3.3402e-11	0.128695	Itri2:191168554-191169054
Itri12	5861	39507735	39508235	3.14982	0.000615547	0.0309918	Itri12:39507735-39508235
Itri4	15451	75036792	75037292	3.14961	0.00147937	0.0425354	Itri4:75036792-75037292
Itri15	4135	43286803	43287303	3.14818	0.00347082	0.0340202	Itri15:43286803-43287303
Itri8	18185	129634701	129635201	3.14647	2.83333e-10	0.119524	Itri8:129634701-129635201
Itri3	21343	102139317	102139817	3.14564	0.00232397	0.0430664	Itri3:102139317-102139817
Itri1	2766	11022408	11022908	3.14563	1.42744e-06	0.0706106	Itri1:11022408-11022908
Itri17	2086	7303573	7304073	3.14392	0.000946374	0.0358231	Itri17:7303573-7304073
Itri5	15566	91125132	91125632	3.14388	8.20338e-09	0.0860464	Itri5:91125132-91125632
Itri6	4163	10784818	10785318	3.1436	0.00230515	0.0348432	Itri6:10784818-10785318
Itri14	4941	45786177	45786677	3.14352	2.68843e-10	0.103106	Itri14:45786177-45786677
Itri15	6317	61281324	61281824	3.14311	9.57816e-06	0.0546048	Itri15:61281324-61281824
Itri5	23419	134380574	134381074	3.14016	3.50151e-07	0.0730824	Itri5:134380574-134381074
Itri6	15993	106492141	106492641	3.1398	0.00328724	0.0158178	Itri6:106492141-106492641
Itri1	20668	102892933	102893433	3.13943	2.15557e-10	0.130608	Itri1:102892933-102893433
Itri14	5776	51949474	51949974	3.13941	0.00103211	0.0389889	Itri14:51949474-51949974
Itri2	40789	217534077	217534577	3.13903	0.000126801	0.0506788	Itri2:217534077-217534577
Itri3	10843	39866399	39866899	3.13815	0.000398031	0.0487686	Itri3:39866399-39866899
Itri8	16565	115078227	115078727	3.13629	1.60578e-10	0.098185	Itri8:115078227-115078727
Itri3	8670	25026356	25026856	3.13558	1.3936e-12	0.158339	Itri3:25026356-25026856
Itri14	4920	45439842	45440342	3.1347	1.56255e-11	0.155035	Itri14:45439842-45440342
Itri1	27223	143204102	143204602	3.13466	0.00374152	0.0436228	Itri1:143204102-143204602
Itri3	29927	168405207	168405707	3.134	5.74412e-07	0.0807143	Itri3:168405207-168405707
Itri6	12533	78141281	78141781	3.13358	0.0016872	0.0394908	Itri6:78141281-78141781
Itri2	20463	137589370	137589870	3.13179	0.00147456	0.0343886	Itri2:137589370-137589870
Itri5	14588	83942597	83943097	3.13019	3.18734e-05	0.064149	Itri5:83942597-83943097
Itri7	25092	108661992	108662492	3.13012	1.39637e-07	0.0765059	Itri7:108661992-108662492
Itri3	27149	142614517	142615017	3.12898	7.48018e-05	0.0415998	Itri3:142614517-142615017
Itri13	9199	41904649	41905149	3.12728	4.71802e-05	0.0466848	Itri13:41904649-41905149
Itri1	25162	128870128	128870628	3.12598	0.00782091	0.0156478	Itri1:128870128-128870628
Itri6	18848	131419654	131420154	3.12495	1.15131e-06	0.0521584	Itri6:131419654-131420154
Itri14	3626	33253307	33253807	3.1239	1.23317e-07	0.0763375	Itri14:33253307-33253807
Itri1	24975	126248645	126249145	3.12288	0.000717325	0.0533099	Itri1:126248645-126249145
Itri5	1994	5198499	5198999	3.12129	2.45745e-23	0.185319	Itri5:5198499-5198999
Itri2	27946	165916380	165916880	3.12073	0.000739074	0.0568505	Itri2:165916380-165916880
Itri14	2239	23219272	23219772	3.11988	3.1346e-15	0.175543	Itri14:23219272-23219772
Itri3	16402	71097560	71098060	3.11922	0.00375017	0.0405608	Itri3:71097560-71098060
Itri7	21416	82581936	82582436	3.1191	0.00291482	0.0286575	Itri7:82581936-82582436
Itri4	24549	160060041	160060541	3.11906	1.04295e-10	0.112631	Itri4:160060041-160060541
Itri4	28420	186286457	186286957	3.11853	0.000784914	0.0320616	Itri4:186286457-186286957
Itri13	11898	61808912	61809412	3.11758	6.30157e-05	0.0396199	Itri13:61808912-61809412
Itri2	17455	117122995	117123495	3.11706	0.00165076	0.0404897	Itri2:117122995-117123495
Itri7	25261	109996383	109996883	3.11688	9.01352e-06	0.0841293	Itri7:109996383-109996883
Itri6	12417	75914970	75915470	3.11653	0.00351784	0.0390562	Itri6:75914970-75915470
Itri3	27435	144763773	144764273	3.11567	1.38782e-05	0.0562301	Itri3:144763773-144764273
Itri7	30114	144832419	144832919	3.11545	4.84077e-09	0.11794	Itri7:144832419-144832919
Itri8	14013	94127249	94127749	3.11443	3.23211e-06	0.0933794	Itri8:94127249-94127749
Itri3	26632	137509705	137510205	3.11378	1.42183e-12	0.116775	Itri3:137509705-137510205
Itri12	3409	26388136	26388636	3.11292	3.33393e-05	0.0515473	Itri12:26388136-26388636
Itri17	8750	51259762	51260262	3.11273	0.00530899	0.0365352	Itri17:51259762-51260262
Itri10	2000	30066269	30066769	3.11271	2.44457e-10	0.102249	Itri10:30066269-30066769
Itri2	11072	79772390	79772890	3.11107	1.30257e-05	0.0581285	Itri2:79772390-79772890
Itri1	40128	241177440	241177940	3.1105	6.32987e-11	0.103227	Itri1:241177440-241177940
Itri1	36731	220108049	220108549	3.10926	0.0018667	0.026096	Itri1:220108049-220108549
Itri2	7672	46525602	46526102	3.10857	5.47251e-05	0.0731702	Itri2:46525602-46526102
Itri7	11400	34485167	34485667	3.10811	0.00373218	0.035283	Itri7:34485167-34485667
Itri3	10725	37474567	37475067	3.10789	1.03495e-14	0.154912	Itri3:37474567-37475067
Itri12	1520	13451906	13452406	3.10716	7.6966e-16	0.20023	Itri12:13451906-13452406
Itri5	27761	164248432	164248932	3.10546	0.00686624	0.0237515	Itri5:164248432-164248932
Itri12	5860	39507200	39507700	3.10542	3.31955e-23	0.25397	Itri12:39507200-39507700
Itri6	25386	180118420	180118920	3.10521	0.00224526	0.0316115	Itri6:180118420-180118920
Itri13	5664	25444939	25445439	3.10479	2.25174e-07	0.0686164	Itri13:25444939-25445439
Itri4	23077	147360053	147360553	3.1041	4.78971e-10	0.0965392	Itri4:147360053-147360553
Itri1	36548	214655592	214656092	3.10344	2.23843e-06	0.0670734	Itri1:214655592-214656092
Itri14	4016	37526013	37526513	3.10177	5.40054e-08	0.0811392	Itri14:37526013-37526513
Itri16	12537	39549834	39550334	3.10042	4.7271e-07	0.0955866	Itri16:39549834-39550334
Itri16	13826	47597115	47597615	3.10032	2.28225e-06	0.0664704	Itri16:47597115-47597615
Itri14	10070	67836665	67837165	3.10004	4.46433e-11	0.118763	Itri14:67836665-67837165
Itri2	27866	165660506	165661006	3.09933	1.92125e-12	0.147602	Itri2:165660506-165661006
Itri2	13521	93991296	93991796	3.09912	0.0069033	0.0272965	Itri2:93991296-93991796
Itri4	21777	128117592	128118092	3.09863	9.01787e-07	0.0774609	Itri4:128117592-128118092
Itri1	2090	9497160	9497660	3.09721	6.33564e-13	0.158539	Itri1:9497160-9497660
Itri11	17179	52193408	52193908	3.09719	0.000306978	0.0486627	Itri11:52193408-52193908
Itri17	6116	31883293	31883793	3.09645	0.000605989	0.0299889	Itri17:31883293-31883793
Itri1	26311	138037676	138038176	3.09468	3.50783e-08	0.0996968	Itri1:138037676-138038176
Itri7	7048	18238393	18238893	3.09438	1.82901e-05	0.0773513	Itri7:18238393-18238893
Itri4	15219	72681183	72681683	3.09342	1.09684e-07	0.108797	Itri4:72681183-72681683
Itri4	8347	22872353	22872853	3.09314	0.00527915	0.0343728	Itri4:22872353-22872853
Itri2	14891	106444783	106445283	3.09282	0.000293998	0.0405942	Itri2:106444783-106445283
Itri9	3449	28501920	28502420	3.09272	3.53406e-06	0.0674402	Itri9:28501920-28502420
Itri1	15404	70954138	70954638	3.0925	5.00633e-06	0.0796174	Itri1:70954138-70954638
Itri1	39115	237584187	237584687	3.0919	6.45693e-11	0.112831	Itri1:237584187-237584687
Itri8	14740	100441553	100442053	3.09182	1.68404e-09	0.133473	Itri8:100441553-100442053
Itri17	7239	42192463	42192963	3.0914	0.000728012	0.0510924	Itri17:42192463-42192963
Itri5	3054	7482585	7483085	3.09099	3.26982e-08	0.0977156	Itri5:7482585-7483085
Itri9	13667	89813083	89813583	3.09096	0.00682195	0.0219039	Itri9:89813083-89813583
Itri2	9487	60772250	60772750	3.09089	0.00782091	0.0152231	Itri2:60772250-60772750
Itri19	1112	3149608	3150108	3.0896	0.00860887	0.0436396	Itri19:3149608-3150108
Itri3	27409	144589027	144589527	3.08933	0.00525058	0.0315776	Itri3:144589027-144589527
Itri5	24541	139829264	139829764	3.08826	0.00573808	0.0402025	Itri5:139829264-139829764
Itri3	15983	66362551	66363051	3.08803	0.0010633	0.0371976	Itri3:66362551-66363051
Itri12	432	5988019	5988519	3.08784	0.00030214	0.0477967	Itri12:5988019-5988519
Itri1	12345	55220427	55220927	3.08766	3.48451e-07	0.0889814	Itri1:55220427-55220927
Itri8	1128	4386050	4386550	3.08719	9.06186e-07	0.0609484	Itri8:4386050-4386550
Itri11	26272	111783259	111783759	3.087	0.00147456	0.0336144	Itri11:111783259-111783759
Itri2	19739	130076134	130076634	3.08652	0.00573022	0.0379607	Itri2:130076134-130076634
Itri11	4767	25673825	25674325	3.08649	0.00375017	0.0317263	Itri11:25673825-25674325
Itri4	8423	23276800	23277300	3.08643	2.1657e-05	0.0737223	Itri4:23276800-23277300
Itri8	12720	79610437	79610937	3.0859	0.000607875	0.0339263	Itri8:79610437-79610937
Itri2	12087	86230183	86230683	3.0857	0.000949355	0.0320713	Itri2:86230183-86230683
Itri5	13399	72899506	72900006	3.08518	1.91559e-05	0.0489411	Itri5:72899506-72900006
Itri9	7367	52964247	52964747	3.08457	0.000735606	0.0603001	Itri9:52964247-52964747
Itri13	5007	19278793	19279293	3.08347	1.41993e-14	0.160263	Itri13:19278793-19279293
Itri1	5374	19121359	19121859	3.08232	1.94309e-05	0.10259	Itri1:19121359-19121859
Itri5	24499	139564929	139565429	3.08188	0.00069469	0.0370956	Itri5:139564929-139565429
Itri6	18217	126314769	126315269	3.08163	0.00523487	0.0268118	Itri6:126314769-126315269
Itri6	3229	7962116	7962616	3.08029	0.00680389	0.0223428	Itri6:7962116-7962616
Itri1	29935	156502311	156502811	3.08024	0.000437756	0.0379525	Itri1:156502311-156502811
Itri1	15492	73383413	73383913	3.07736	8.71596e-06	0.0541582	Itri1:73383413-73383913
Itri2	9797	64748204	64748704	3.07605	1.03184e-12	0.153058	Itri2:64748204-64748704
Itri11	3243	19706898	19707398	3.07555	8.1802e-08	0.0805216	Itri11:19706898-19707398
Itri17	5531	25655002	25655502	3.07479	2.09705e-05	0.0537665	Itri17:25655002-25655502
Itri18	2466	28138503	28139003	3.07082	0.000251764	0.0371221	Itri18:28138503-28139003
Itri2	5205	23756005	23756505	3.07063	0.00012642	0.0470409	Itri2:23756005-23756505
Itri13	9430	43104323	43104823	3.07049	8.76977e-06	0.0594846	Itri13:43104323-43104823
Itri2	9944	67254549	67255049	3.06927	8.16529e-05	0.0483897	Itri2:67254549-67255049
Itri5	21404	118832256	118832756	3.06837	1.07751e-20	0.219014	Itri5:118832256-118832756
Itri14	5477	50223348	50223848	3.06779	5.38426e-06	0.0694563	Itri14:50223348-50223848
Itri6	17067	115936656	115937156	3.06769	8.36441e-06	0.0525448	Itri6:115936656-115937156
Itri10	6300	116933393	116933893	3.0659	2.32588e-06	0.0685461	Itri10:116933393-116933893
Itri4	6972	15081388	15081888	3.06506	0.000128641	0.0631324	Itri4:15081388-15081888
Itri10	3984	62780009	62780509	3.06404	3.59893e-06	0.0762726	Itri10:62780009-62780509
Itri1	9431	39576541	39577041	3.06378	1.97738e-18	0.195	Itri1:39576541-39577041
Itri9	1930	18877799	18878299	3.06155	0.00388559	0.0475985	Itri9:18877799-18878299
Itri9	3762	31847956	31848456	3.06144	1.22649e-05	0.0501555	Itri9:31847956-31848456
Itri1	36627	216521736	216522236	3.06123	0.000249241	0.0319946	Itri1:216521736-216522236
Itri10	5816	106431458	106431958	3.06113	3.28481e-07	0.061514	Itri10:106431458-106431958
Itri4	25901	170377851	170378351	3.05989	0.00688519	0.026365	Itri4:170377851-170378351
Itri17	8125	47522351	47522851	3.05985	2.07859e-14	0.183086	Itri17:47522351-47522851
Itri2	29240	173235711	173236211	3.05968	8.56543e-05	0.0615222	Itri2:173235711-173236211
Itri5	22043	126112881	126113381	3.05846	2.15881e-09	0.0872585	Itri5:126112881-126113381
Itri3	8877	28582077	28582577	3.05793	0.000613496	0.0306448	Itri3:28582077-28582577
Itri7	24486	103022740	103023240	3.05764	0.0057766	0.0336085	Itri7:103022740-103023240
Itri2	31574	192009442	192009942	3.05735	2.42438e-06	0.0866147	Itri2:192009442-192009942
Itri15	1490	19397218	19397718	3.05687	3.38615e-06	0.0472896	Itri15:19397218-19397718
Itri3	26700	138217447	138217947	3.05627	1.34732e-05	0.0480316	Itri3:138217447-138217947
Itri8	11423	62262505	62263005	3.05626	0.000129564	0.0530499	Itri8:62262505-62263005
Itri2	13073	91348974	91349474	3.05625	1.40668e-14	0.182755	Itri2:91348974-91349474
Itri1	30697	166111357	166111857	3.05625	3.50815e-12	0.104189	Itri1:166111357-166111857
Itri3	10805	39043017	39043517	3.05559	0.000446833	0.0351303	Itri3:39043017-39043517
Itri17	4873	19768440	19768940	3.05461	0.000707057	0.0457335	Itri17:19768440-19768940
Itri8	16860	118996180	118996680	3.0534	5.87509e-07	0.05921	Itri8:118996180-118996680
Itri14	5183	49423981	49424481	3.05257	0.000735606	0.0511992	Itri14:49423981-49424481
Itri4	10223	38487337	38487837	3.05238	2.36977e-07	0.0923385	Itri4:38487337-38487837
Itri12	3281	24784964	24785464	3.05234	2.97805e-11	0.124878	Itri12:24784964-24785464
Itri9	4237	35873283	35873783	3.05191	5.6581e-05	0.0697944	Itri9:35873283-35873783
Itri1	29756	155113955	155114455	3.05188	9.95214e-13	0.189448	Itri1:155113955-155114455
Itri1	39783	240241489	240241989	3.05144	2.86273e-29	0.390486	Itri1:240241489-240241989
Itri4	8820	25845080	25845580	3.05023	3.90665e-11	0.123452	Itri4:25845080-25845580
Itri1	37287	224841435	224841935	3.04867	5.73934e-08	0.0939914	Itri1:224841435-224841935
Itri1	26707	140276532	140277032	3.04864	8.70223e-09	0.0904202	Itri1:140276532-140277032
Itri19	2374	9341099	9341599	3.04855	3.82632e-06	0.0967474	Itri19:9341099-9341599
Itri15	5994	59036680	59037180	3.04777	2.24156e-06	0.0761328	Itri15:59036680-59037180
Itri2	7311	42534209	42534709	3.04771	1.09184e-06	0.103522	Itri2:42534209-42534709
Itri16	1972	8049964	8050464	3.04644	1.61688e-10	0.117307	Itri16:8049964-8050464
Itri1	27789	146248731	146249231	3.04614	7.21023e-15	0.164846	Itri1:146248731-146249231
Itri9	2568	23791761	23792261	3.04583	4.6219e-10	0.0971094	Itri9:23791761-23792261
Itri18	1581	22694618	22695118	3.04579	5.9904e-14	0.132253	Itri18:22694618-22695118
Itri4	9527	30097857	30098357	3.0455	3.97275e-11	0.10248	Itri4:30097857-30098357
Itri5	5850	18898782	18899282	3.04503	0.000724419	0.0449487	Itri5:18898782-18899282
Itri4	8409	23190179	23190679	3.04471	1.66222e-13	0.133463	Itri4:23190179-23190679
Itri9	632	8651017	8651517	3.04438	8.58591e-16	0.141736	Itri9:8651017-8651517
Itri14	5808	52507693	52508193	3.04318	2.9847e-15	0.154558	Itri14:52507693-52508193
Itri2	30105	180136812	180137312	3.04313	0.00523487	0.0260773	Itri2:180136812-180137312
Itri5	26134	151055942	151056442	3.04227	0.00147076	0.0328879	Itri5:151055942-151056442
Itri7	30732	152750184	152750684	3.04168	4.31026e-09	0.0842578	Itri7:152750184-152750684
Itri2	13754	96513995	96514495	3.04116	0.0011068	0.0429573	Itri2:96513995-96514495
Itri7	30090	144516192	144516692	3.04093	0.00328724	0.0146361	Itri7:144516192-144516692
Itri15	5267	50468930	50469430	3.04026	5.13173e-05	0.0500541	Itri15:50468930-50469430
Itri16	17111	59601242	59601742	3.03789	1.07662e-10	0.114448	Itri16:59601242-59601742
Itri5	9485	41455119	41455619	3.03661	0.000204916	0.0723408	Itri5:41455119-41455619
Itri2	9686	63653673	63654173	3.03648	0.000160399	0.0353222	Itri2:63653673-63654173
Itri4	16189	83361007	83361507	3.03499	0.00545375	0.0385503	Itri4:83361007-83361507
Itri6	9972	57472488	57472988	3.03411	8.10446e-05	0.0589208	Itri6:57472488-57472988
Itri1	35094	201273978	201274478	3.03387	5.38426e-06	0.0590372	Itri1:201273978-201274478
Itri11	2084	15741474	15741974	3.0337	3.20509e-08	0.089537	Itri11:15741474-15741974
Itri4	9486	29880472	29880972	3.03358	4.91454e-05	0.0474836	Itri4:29880472-29880972
Itri16	7278	22828877	22829377	3.03333	9.30129e-06	0.0858159	Itri16:22828877-22829377
Itri6	9798	55927764	55928264	3.03085	0.000449412	0.0479341	Itri6:55927764-55928264
Itri8	13282	84724536	84725036	3.03038	0.00523487	0.0315985	Itri8:84724536-84725036
Itri3	27429	144661141	144661641	3.03027	3.03328e-05	0.0478837	Itri3:144661141-144661641
Itri2	29153	172427531	172428031	3.02914	0.00846806	0.0329623	Itri2:172427531-172428031
Itri4	23421	151721598	151722098	3.0271	0.000716604	0.0605581	Itri4:151721598-151722098
Itri2	9930	67069589	67070089	3.02625	0.00191797	0.0328199	Itri2:67069589-67070089
Itri9	22294	116110791	116111291	3.02546	0.00122945	0.0374764	Itri9:116110791-116111291
Itri9	12340	77002965	77003465	3.02513	5.61772e-09	0.0943455	Itri9:77002965-77003465
Itri17	5906	30499407	30499907	3.0244	1.70371e-08	0.0932081	Itri17:30499407-30499907
Itri18	233	3594287	3594787	3.02325	0.00562796	0.0349408	Itri18:3594287-3594787
Itri2	3963	15378270	15378770	3.02295	7.80443e-17	0.188054	Itri2:15378270-15378770
Itri11	24125	92308529	92309029	3.02279	3.25807e-07	0.0806828	Itri11:92308529-92309029
Itri12	10021	54111296	54111796	3.02272	7.52633e-05	0.0440969	Itri12:54111296-54111796
Itri11	3476	20880703	20881203	3.02166	0.000200511	0.0507211	Itri11:20880703-20881203
Itri2	31117	188885479	188885979	3.02127	0.00782091	0.0144106	Itri2:188885479-188885979
Itri5	26030	150038752	150039252	3.0203	0.000268761	0.0644222	Itri5:150038752-150039252
Itri2	7836	48688271	48688771	3.01916	2.19281e-07	0.0682167	Itri2:48688271-48688771
Itri4	8408	23189662	23190162	3.01898	0.00116794	0.043013	Itri4:23189662-23190162
Itri11	20631	67427235	67427735	3.01869	0.000720082	0.0535326	Itri11:67427235-67427735
Itri8	16829	118799219	118799719	3.01828	0.00295294	0.0266705	Itri8:118799219-118799719
Itri18	399	6787847	6788347	3.01767	0.000703282	0.044916	Itri18:6787847-6788347
Itri19	2108	6803643	6804143	3.01744	0.00571412	0.0410469	Itri19:6803643-6804143
Itri16	13899	48891229	48891729	3.01738	8.56398e-06	0.0577019	Itri16:48891229-48891729
Itri1	15146	68803930	68804430	3.01713	0.000680862	0.032969	Itri1:68803930-68804430
Itri14	4494	39990629	39991129	3.01709	2.54956e-13	0.176525	Itri14:39990629-39991129
Itri2	7735	47595166	47595666	3.01695	0.000609626	0.0329817	Itri2:47595166-47595666
Itri12	6410	43601244	43601744	3.01581	0.000164663	0.0483505	Itri12:43601244-43601744
Itri3	26921	139966252	139966752	3.01494	5.76914e-07	0.0682717	Itri3:139966252-139966752
Itri1	33584	190335014	190335514	3.01479	6.65785e-12	0.131546	Itri1:190335014-190335514
Itri3	17896	84856386	84856886	3.01396	4.36619e-06	0.107052	Itri3:84856386-84856886
Itri7	30804	154406001	154406501	3.01385	0.00833352	0.0313057	Itri7:154406001-154406501
Itri7	30436	149597463	149597963	3.01367	0.00567231	0.0337772	Itri7:149597463-149597963
Itri9	6472	45842947	45843447	3.01346	0.00369242	0.0265464	Itri9:45842947-45843447
Itri12	16397	88837439	88837939	3.01289	1.33159e-08	0.0730491	Itri12:88837439-88837939
Itri13	11060	56749017	56749517	3.01241	1.25959e-13	0.159364	Itri13:56749017-56749517
Itri15	5562	51480100	51480600	3.01229	0.0080205	0.0297134	Itri15:51480100-51480600
Itri6	11413	67060310	67060810	3.01205	7.38346e-13	0.179002	Itri6:67060310-67060810
Itri3	10852	39969745	39970245	3.01189	0.00532229	0.0381307	Itri3:39969745-39970245
Itri1	26449	138705215	138705715	3.01096	8.33689e-06	0.044886	Itri1:138705215-138705715
Itri3	12366	48488896	48489396	3.01044	1.46901e-07	0.0833784	Itri3:48488896-48489396
Itri5	28261	167568430	167568930	3.00961	1.30842e-10	0.165196	Itri5:167568430-167568930
Itri12	207	4089910	4090410	3.0084	5.30335e-05	0.0542804	Itri12:4089910-4090410
Itri13	7628	35700574	35701074	3.00815	4.87952e-10	0.0867434	Itri13:35700574-35701074
Itri2	9292	59297757	59298257	3.00795	0.00188244	0.0237917	Itri2:59297757-59298257
Itri9	621	8614598	8615098	3.00774	0.00561738	0.0313693	Itri9:8614598-8615098
Itri1	20016	97526551	97527051	3.00738	1.17187e-15	0.173501	Itri1:97526551-97527051
Itri1	6986	28736463	28736963	3.00735	0.000495545	0.0549224	Itri1:28736463-28736963
Itri3	31837	181197155	181197655	3.00603	0.00782091	0.0142379	Itri3:181197155-181197655
Itri12	17058	92891539	92892039	3.00586	0.000477529	0.0456895	Itri12:92891539-92892039
Itri2	9904	66364499	66364999	3.00537	0.00288045	0.021473	Itri2:66364499-66364999
Itri8	21083	145505481	145505981	3.00527	0.00526373	0.0272842	Itri8:145505481-145505981
Itri6	20543	144739009	144739509	3.00474	0.00222531	0.0241885	Itri6:144739009-144739509
Itri13	2951	12751913	12752413	3.00412	0.00373218	0.0348497	Itri13:12751913-12752413
Itri6	18151	125726135	125726635	3.0039	4.59638e-19	0.196805	Itri6:125726135-125726635
Itri9	12772	85263458	85263958	3.00358	0.00376973	0.0396362	Itri9:85263458-85263958
Itri2	10910	78480490	78480990	3.00304	1.40727e-08	0.096569	Itri2:78480490-78480990
Itri7	22825	88852832	88853332	3.00295	2.32753e-12	0.150625	Itri7:88852832-88853332
Itri9	24844	125684904	125685404	3.00236	0.00692417	0.0291903	Itri9:125684904-125685404
Itri4	22332	133580015	133580515	3.00138	4.37409e-16	0.169828	Itri4:133580015-133580515
Itri14	489	4892170	4892670	3.00056	0.000319687	0.0268816	Itri14:4892170-4892670
Itri3	12333	48447359	48447859	2.99982	0.00254567	0.0424369	Itri3:48447359-48447859
Itri1	37117	223249373	223249873	2.99673	2.27764e-08	0.0804758	Itri1:223249373-223249873
Itri13	10829	53147463	53147963	2.99664	0.000293998	0.038217	Itri13:53147463-53147963
Itri6	8598	45194042	45194542	2.99575	1.22639e-09	0.100169	Itri6:45194042-45194542
Itri4	15353	73638636	73639136	2.99479	0.00251963	0.0437103	Itri4:73638636-73639136
Itri3	24205	119715301	119715801	2.99465	9.03855e-13	0.111697	Itri3:119715301-119715801
Itri1	31736	175761117	175761617	2.99287	0.000969797	0.0400462	Itri1:175761117-175761617
Itri15	325	7720972	7721472	2.99188	0.000152299	0.0652416	Itri15:7720972-7721472
Itri4	29024	191167680	191168180	2.99042	3.95782e-05	0.0333269	Itri4:191167680-191168180
Itri16	11534	34512625	34513125	2.98993	5.63191e-05	0.065605	Itri16:34512625-34513125
Itri4	17349	94162961	94163461	2.98947	3.78639e-05	0.0694312	Itri4:94162961-94163461
Itri4	15233	72775097	72775597	2.98942	2.32288e-06	0.0613665	Itri4:72775097-72775597
Itri2	7802	48294125	48294625	2.98901	2.29671e-08	0.113255	Itri2:48294125-48294625
Itri8	11497	63414586	63415086	2.98884	0.00151155	0.0608261	Itri8:63414586-63415086
Itri3	34192	192473649	192474149	2.98798	8.26755e-09	0.0853454	Itri3:192473649-192474149
Itri3	17420	80203786	80204286	2.98783	1.43012e-08	0.0864016	Itri3:80203786-80204286
Itri1	21212	106157433	106157933	2.98778	0.00791708	0.0257285	Itri1:106157433-106157933
Itri6	6450	26295892	26296392	2.98696	0.00328724	0.0140244	Itri6:26295892-26296392
Itri13	12327	66031962	66032462	2.98688	2.85408e-21	0.276028	Itri13:66031962-66032462
Itri1	20720	103529083	103529583	2.98675	6.1618e-08	0.0823306	Itri1:103529083-103529583
Itri14	2547	27298657	27299157	2.9867	1.06775e-13	0.159109	Itri14:27298657-27299157
Itri5	3300	8934749	8935249	2.98649	0.00353732	0.032213	Itri5:8934749-8935249
Itri5	33382	184896088	184896588	2.98639	1.26393e-12	0.148336	Itri5:184896088-184896588
Itri9	22374	116205008	116205508	2.98571	8.48096e-19	0.202852	Itri9:116205008-116205508
Itri14	2235	23128192	23128692	2.98566	2.26649e-07	0.0773711	Itri14:23128192-23128692
Itri3	32659	184348177	184348677	2.98525	0.0080205	0.028981	Itri3:184348177-184348677
Itri13	3298	14720827	14721327	2.98498	0.00121795	0.0276046	Itri13:14720827-14721327
Itri11	24063	91178286	91178786	2.9844	0.00112342	0.0485081	Itri11:91178286-91178786
Itri12	1181	11749763	11750263	2.98403	5.76289e-13	0.130333	Itri12:11749763-11750263
Itri1	23319	119032206	119032706	2.98353	2.22472e-05	0.0612027	Itri1:119032206-119032706
Itri1	36714	219560775	219561275	2.9831	0.00289805	0.019694	Itri1:219560775-219561275
Itri3	17755	83612166	83612666	2.98216	7.59845e-09	0.0558793	Itri3:83612166-83612666
Itri13	8713	39479228	39479728	2.98171	1.27814e-06	0.0923026	Itri13:39479228-39479728
Itri21	567	2191301	2191801	2.98054	9.45936e-06	0.0652463	Itri21:2191301-2191801
Itri6	18240	126546686	126547186	2.97993	0.00110064	0.0322747	Itri6:126546686-126547186
Itri7	30219	145787650	145788150	2.97968	0.000611593	0.0304655	Itri7:145787650-145788150
Itri1	23557	120043332	120043832	2.979	3.97323e-10	0.123173	Itri1:120043332-120043832
Itri15	6373	61565000	61565500	2.97814	0.000203021	0.0592935	Itri15:61565000-61565500
Itri1	9153	36881520	36882020	2.97754	0.00566702	0.0478866	Itri1:36881520-36882020
Itri11	14886	45078209	45078709	2.97747	0.00148917	0.0291443	Itri11:45078209-45078709
Itri6	23471	170634044	170634544	2.97724	5.68018e-05	0.0580339	Itri6:170634044-170634544
Itri10	4175	68714038	68714538	2.97719	2.26748e-09	0.127449	Itri10:68714038-68714538
Itri6	21518	155883155	155883655	2.97422	3.74658e-06	0.0778334	Itri6:155883155-155883655
Itri12	11044	60267130	60267630	2.97278	0.000129052	0.0363666	Itri12:60267130-60267630
Itri2	11520	83225167	83225667	2.97217	0.00866143	0.0399267	Itri2:83225167-83225667
Itri15	154	4587465	4587965	2.97101	0.000966762	0.0328798	Itri15:4587465-4587965
Itri13	6184	28246244	28246744	2.97009	2.27532e-08	0.078322	Itri13:28246244-28246744
Itri8	19607	139194320	139194820	2.97002	0.000629506	0.0349901	Itri8:139194320-139194820
Itri9	18590	106162425	106162925	2.96957	0.00675633	0.0195964	Itri9:106162425-106162925
Itri3	30003	168968473	168968973	2.96947	0.00120125	0.0212199	Itri3:168968473-168968973
Itri4	25417	166965310	166965810	2.96925	0.00013341	0.0466192	Itri4:166965310-166965810
Itri12	95	1452863	1453363	2.96662	3.69695e-06	0.078882	Itri12:1452863-1453363
Itri4	29116	191590784	191591284	2.96421	3.73435e-10	0.145695	Itri4:191590784-191591284
Itri16	12675	40557795	40558295	2.96354	5.7158e-06	0.0757216	Itri16:40557795-40558295
Itri11	25814	106663191	106663691	2.9631	0.00686624	0.020135	Itri11:106663191-106663691
Itri4	23181	150468670	150469170	2.9623	1.20981e-06	0.0831819	Itri4:150468670-150469170
Itri19	1004	2868376	2868876	2.96229	1.40784e-05	0.0570396	Itri19:2868376-2868876
Itri1	28037	147505455	147505955	2.96223	1.94464e-05	0.0536727	Itri1:147505455-147505955
Itri12	2133	17269570	17270070	2.96189	9.66324e-10	0.144035	Itri12:17269570-17270070
Itri11	24124	92307899	92308399	2.96187	0.00073392	0.0443375	Itri11:92307899-92308399
Itri12	5836	39212759	39213259	2.9608	5.05984e-07	0.0583111	Itri12:39212759-39213259
Itri12	228	4387571	4388071	2.96078	0.00287298	0.0184219	Itri12:4387571-4388071
Itri7	15261	48916612	48917112	2.96075	5.64927e-11	0.115314	Itri7:48916612-48917112
Itri5	25069	143535181	143535681	2.96039	0.000757921	0.0685803	Itri5:143535181-143535681
Itri1	39453	238743343	238743843	2.96023	1.43969e-07	0.065045	Itri1:238743343-238743843
Itri19	904	2638736	2639236	2.96008	9.41444e-06	0.0787012	Itri19:2638736-2639236
Itri14	5830	52623209	52623709	2.95937	0.00686624	0.0221683	Itri14:52623209-52623709
Itri8	13906	92829907	92830407	2.95797	5.30415e-05	0.0764839	Itri8:92829907-92830407
Itri6	16377	110415758	110416258	2.95793	0.00350066	0.0337161	Itri6:110415758-110416258
Itri7	24426	102507981	102508481	2.95751	7.23915e-07	0.0864466	Itri7:102507981-102508481
Itri6	14888	97936869	97937369	2.95686	6.59857e-05	0.0451823	Itri6:97936869-97937369
Itri8	16121	110107109	110107609	2.95686	0.000131157	0.049522	Itri8:110107109-110107609
Itri4	9000	26718204	26718704	2.95678	0.00384973	0.0426098	Itri4:26718204-26718704
Itri15	6434	62219468	62219968	2.95654	5.61581e-08	0.113784	Itri15:62219468-62219968
Itri15	2003	24132056	24132556	2.95649	0.00855507	0.0360217	Itri15:24132056-24132556
Itri8	6178	38121730	38122230	2.95608	0.000322558	0.047381	Itri8:38121730-38122230
Itri1	33636	190802513	190803013	2.95495	1.14699e-06	0.0989548	Itri1:190802513-190803013
Itri1	32882	186196997	186197497	2.95392	1.01079e-11	0.110976	Itri1:186196997-186197497
Itri1	20506	101553689	101554189	2.95186	0.00571561	0.0351399	Itri1:101553689-101554189
Itri1	32302	182376267	182376767	2.95136	8.87739e-06	0.064341	Itri1:182376267-182376767
Itri6	13519	89942134	89942634	2.95114	8.378e-09	0.0841204	Itri6:89942134-89942634
Itri5	9800	44095114	44095614	2.95091	3.3796e-07	0.109725	Itri5:44095114-44095614
Itri17	6758	35539980	35540480	2.95071	0.000306234	0.0559771	Itri17:35539980-35540480
Itri17	8131	47600426	47600926	2.95014	3.61726e-08	0.105661	Itri17:47600426-47600926
Itri6	8402	42692928	42693428	2.94996	3.6799e-08	0.091795	Itri6:42692928-42693428
Itri5	24554	139966496	139966996	2.94967	1.35531e-05	0.0568141	Itri5:139966496-139966996
Itri6	8639	45540585	45541085	2.94954	1.20396e-18	0.197402	Itri6:45540585-45541085
Itri1	3073	11782637	11783137	2.9495	5.05835e-13	0.120715	Itri1:11782637-11783137
Itri11	26196	111220361	111220861	2.94804	9.71109e-14	0.150359	Itri11:111220361-111220861
Itri5	23340	134146050	134146550	2.94754	0.00219736	0.019601	Itri5:134146050-134146550
Itri3	12362	48485214	48485714	2.94729	0.00146669	0.0258992	Itri3:48485214-48485714
Itri3	22568	108379612	108380112	2.94693	1.41178e-19	0.239117	Itri3:108379612-108380112
Itri7	30598	151232166	151232666	2.94662	2.13085e-09	0.104745	Itri7:151232166-151232666
Itri13	1534	6537058	6537558	2.94646	8.0154e-09	0.0875185	Itri13:6537058-6537558
Itri6	18784	131158016	131158516	2.94618	2.20006e-06	0.0555272	Itri6:131158016-131158516
Itri6	3725	8693476	8693976	2.94546	3.38301e-11	0.13541	Itri6:8693476-8693976
Itri6	8908	47836367	47836867	2.94429	0.00678945	0.0190699	Itri6:47836367-47836867
Itri6	18241	126547317	126547817	2.94199	7.56212e-16	0.165894	Itri6:126547317-126547817
Itri3	17741	83342196	83342696	2.94181	0.00170108	0.0375124	Itri3:83342196-83342696
Itri7	25509	112274633	112275133	2.9415	0.00243697	0.0562967	Itri7:112274633-112275133
Itri2	6001	29456554	29457054	2.94137	0.00164667	0.0464783	Itri2:29456554-29457054
Itri4	10183	38321596	38322096	2.94108	8.23566e-09	0.105505	Itri4:38321596-38322096
Itri7	11674	35682247	35682747	2.93991	5.26666e-12	0.12739	Itri7:35682247-35682747
Itri8	16828	118798716	118799216	2.93969	2.10292e-10	0.10432	Itri8:118798716-118799216
Itri7	28002	128030660	128031160	2.9395	0.000726407	0.0435519	Itri7:128030660-128031160
Itri16	14893	51121221	51121721	2.93898	0.000623599	0.0320506	Itri16:51121221-51121721
Itri3	8593	24064811	24065311	2.93867	0.00162788	0.0321617	Itri3:24064811-24065311
Itri12	6411	43601880	43602380	2.93855	4.15952e-16	0.189189	Itri12:43601880-43602380
Itri8	18281	130385615	130386115	2.93835	5.92531e-08	0.0848993	Itri8:130385615-130386115
Itri1	32009	179444387	179444887	2.93733	1.19094e-13	0.144204	Itri1:179444387-179444887
Itri2	31475	191001818	191002318	2.93713	3.77538e-08	0.0801955	Itri2:191001818-191002318
Itri7	14581	46219306	46219806	2.93701	1.92403e-10	0.116554	Itri7:46219306-46219806
Itri6	7310	34380816	34381316	2.93616	0.000453532	0.0386209	Itri6:34380816-34381316
Itri8	19241	136400930	136401430	2.93613	2.73315e-09	0.0964622	Itri8:136400930-136401430
Itri5	4862	13827942	13828442	2.93602	8.53153e-09	0.0867823	Itri5:13827942-13828442
Itri1	4425	15205216	15205716	2.93595	7.2527e-06	0.0480633	Itri1:15205216-15205716
Itri1	33405	188616234	188616734	2.93288	1.5282e-09	0.087872	Itri1:188616234-188616734
Itri14	1321	10964601	10965101	2.93222	2.14328e-06	0.075192	Itri14:10964601-10965101
Itri15	1915	23688600	23689100	2.93079	5.2811e-05	0.0555028	Itri15:23688600-23689100
Itri19	828	2073368	2073868	2.92992	1.03725e-20	0.243328	Itri19:2073368-2073868
Itri4	9539	30132619	30133119	2.92936	3.73666e-13	0.136368	Itri4:30132619-30133119
Itri18	80	1124875	1125375	2.92915	0.00112641	0.0502187	Itri18:1124875-1125375
Itri16	2718	10993193	10993693	2.92897	0.000777553	0.0219195	Itri16:10993193-10993693
Itri1	31382	172219655	172220155	2.92854	4.20747e-12	0.161233	Itri1:172219655-172220155
Itri4	20525	115729899	115730399	2.92768	3.29513e-07	0.0880573	Itri4:115729899-115730399
Itri17	7117	39421877	39422377	2.92686	0.00161859	0.0327029	Itri17:39421877-39422377
Itri6	6454	26435273	26435773	2.92638	1.43858e-12	0.118619	Itri6:26435273-26435773
Itri6	17668	121904851	121905351	2.9257	0.00833352	0.0431786	Itri6:121904851-121905351
Itri3	5082	9671349	9671849	2.92542	1.0864e-06	0.0920955	Itri3:9671349-9671849
Itri5	16938	102499338	102499838	2.92532	2.61025e-09	0.129581	Itri5:102499338-102499838
Itri5	30229	174107124	174107624	2.92469	0.00362706	0.0466956	Itri5:174107124-174107624
Itri6	10971	64253890	64254390	2.92382	2.3188e-05	0.0551732	Itri6:64253890-64254390
Itri4	9726	32203883	32204383	2.92305	0.005383	0.030693	Itri4:32203883-32204383
Itri5	31272	176896093	176896593	2.92298	0.00806359	0.0282776	Itri5:176896093-176896593
Itri16	16025	55707407	55707907	2.92264	3.53488e-05	0.0674139	Itri16:55707407-55707907
Itri2	2922	8356703	8357203	2.92247	0.0069033	0.0253037	Itri2:8356703-8357203
Itri3	20692	100725548	100726048	2.92231	0.00255789	0.0398223	Itri3:100725548-100726048
Itri6	24835	175990371	175990871	2.9223	3.75006e-06	0.066108	Itri6:175990371-175990871
Itri5	27640	162419739	162420239	2.92209	0.00535313	0.0257856	Itri5:162419739-162420239
Itri1	40532	242839303	242839803	2.92208	1.42052e-05	0.0624289	Itri1:242839303-242839803
Itri2	26982	161872400	161872900	2.92173	2.12284e-09	0.105298	Itri2:161872400-161872900
Itri12	6424	43828165	43828665	2.92108	5.54819e-16	0.163518	Itri12:43828165-43828665
Itri4	23039	146583134	146583634	2.92036	0.00173098	0.0387118	Itri4:146583134-146583634
Itri3	24700	123678795	123679295	2.91969	5.59486e-07	0.101824	Itri3:123678795-123679295
Itri15	5028	49746109	49746609	2.91857	1.46069e-06	0.108008	Itri15:49746109-49746609
Itri5	2689	6645796	6646296	2.91832	6.76265e-24	0.265309	Itri5:6645796-6646296
Itri5	13727	75467566	75468066	2.91719	2.10137e-08	0.0889464	Itri5:75467566-75468066
Itri4	24851	162161483	162161983	2.917	9.29615e-06	0.0785893	Itri4:162161483-162161983
Itri1	39408	238281924	238282424	2.91678	0.000478662	0.050163	Itri1:238281924-238282424
Itri21	109	286404	286904	2.91656	4.13028e-10	0.110685	Itri21:286404-286904
Itri12	10781	59203217	59203717	2.91618	7.3986e-07	0.115668	Itri12:59203217-59203717
Itri11	19677	61306550	61307050	2.9154	0.000133465	0.0562584	Itri11:61306550-61307050
Itri7	6152	14290749	14291249	2.91533	2.8642e-13	0.156339	Itri7:14290749-14291249
Itri3	18281	90160691	90161191	2.91357	0.000292212	0.0379934	Itri3:90160691-90161191
Itri8	3208	11846698	11847198	2.91337	0.000943609	0.0242586	Itri8:11846698-11847198
Itri3	24658	123414194	123414694	2.91014	0.000201086	0.0554756	Itri3:123414194-123414694
Itri14	8465	65292593	65293093	2.90841	0.000756695	0.0665004	Itri14:65292593-65293093
Itri15	5815	55620260	55620760	2.90815	2.18823e-12	0.165123	Itri15:55620260-55620760
Itri13	9542	44370609	44371109	2.90803	0.00165076	0.0329574	Itri13:44370609-44371109
Itri3	32345	183725277	183725777	2.90802	1.48151e-05	0.0645719	Itri3:183725277-183725777
Itri1	4192	14491321	14491821	2.90771	2.24407e-05	0.0493732	Itri1:14491321-14491821
Itri11	21416	69953843	69954343	2.90736	3.76648e-15	0.184826	Itri11:69953843-69954343
Itri15	2373	28329118	28329618	2.90603	6.41091e-08	0.0950132	Itri15:28329118-28329618
Itri1	14538	63446131	63446631	2.90549	4.06289e-07	0.0717938	Itri1:63446131-63446631
Itri9	682	8906970	8907470	2.90519	1.71953e-20	0.23738	Itri9:8906970-8907470
Itri6	28936	191532869	191533369	2.90519	0.00254567	0.0374845	Itri6:191532869-191533369
Itri10	374	4941132	4941632	2.90484	2.26583e-08	0.0781972	Itri10:4941132-4941632
Itri5	25272	144319423	144319923	2.90288	4.63659e-06	0.0479882	Itri5:144319423-144319923
Itri5	3371	9258600	9259100	2.90254	2.48776e-07	0.0954989	Itri5:9258600-9259100
Itri9	19371	108497329	108497829	2.90226	0.000749305	0.0411333	Itri9:108497329-108497829
Itri12	16406	88927538	88928038	2.90185	1.22311e-06	0.118241	Itri12:88927538-88928038
Itri2	27251	162911556	162912056	2.90173	2.58276e-11	0.116214	Itri2:162911556-162912056
Itri15	1966	23858142	23858642	2.9012	2.15196e-18	0.161619	Itri15:23858142-23858642
Itri6	21482	155586899	155587399	2.90116	0.00688519	0.0224591	Itri6:155586899-155587399
Itri5	19986	114340222	114340722	2.90098	5.2551e-09	0.0764646	Itri5:114340222-114340722
Itri3	26861	139486455	139486955	2.89978	1.93708e-08	0.0927033	Itri3:139486455-139486955
Itri15	7606	67145550	67146050	2.8997	0.00422097	0.0614642	Itri15:67145550-67146050
Itri4	30216	194622100	194622600	2.89966	0.00814638	0.0275938	Itri4:194622100-194622600
Itri1	20340	98843347	98843847	2.89882	3.38248e-05	0.0484715	Itri1:98843347-98843847
Itri18	870	12592278	12592778	2.89866	3.31563e-05	0.0617728	Itri18:12592278-12592778
Itri11	26532	117014206	117014706	2.89855	0.000197898	0.0384743	Itri11:117014206-117014706
Itri7	20908	77933817	77934317	2.89854	1.8278e-08	0.0899071	Itri7:77933817-77934317
Itri11	17424	53153959	53154459	2.898	1.02907e-10	0.138867	Itri11:53153959-53154459
Itri1	31271	171407493	171407993	2.89703	1.77568e-08	0.0987294	Itri1:171407493-171407993
Itri3	13007	50447059	50447559	2.89659	3.24297e-09	0.0997121	Itri3:50447059-50447559
Itri17	6278	32829878	32830378	2.89561	6.66641e-16	0.170716	Itri17:32829878-32830378
Itri7	5225	9557303	9557803	2.89547	0.000254138	0.0392647	Itri7:9557303-9557803
Itri1	31779	175942542	175943042	2.89439	1.10356e-05	0.0918116	Itri1:175942542-175943042
Itri5	16953	102549138	102549638	2.8936	0.000310535	0.0530126	Itri5:102549138-102549638
Itri11	25684	105767766	105768266	2.89192	0.00810794	0.0259194	Itri11:105767766-105768266
Itri17	9052	54443704	54444204	2.89089	0.0069033	0.0216059	Itri17:54443704-54444204
Itri12	483	7448696	7449196	2.89012	6.15286e-08	0.101322	Itri12:7448696-7449196
Itri13	7581	35305487	35305987	2.88944	7.54951e-05	0.0493595	Itri13:35305487-35305987
Itri5	9309	38961891	38962391	2.88922	0.00845336	0.02879	Itri5:38961891-38962391
Itri2	10521	73724190	73724690	2.88809	0.00848751	0.037843	Itri2:73724190-73724690
Itri3	27974	150760168	150760668	2.88703	0.000460331	0.0441112	Itri3:150760168-150760668
Itri5	5942	20949364	20949864	2.88661	8.72834e-09	0.0957094	Itri5:20949364-20949864
Itri12	6425	43828702	43829202	2.88576	1.479e-18	0.208769	Itri12:43828702-43829202
Itri7	5090	8335711	8336211	2.8855	5.54095e-13	0.142263	Itri7:8335711-8336211
Itri6	3364	8259737	8260237	2.8845	1.05558e-17	0.186927	Itri6:8259737-8260237
Itri18	234	3599545	3600045	2.88396	5.9677e-07	0.0768952	Itri18:3599545-3600045
Itri3	24652	123400796	123401296	2.88363	3.42847e-05	0.0458304	Itri3:123400796-123401296
Itri7	24061	100029059	100029559	2.88331	3.00817e-06	0.0966733	Itri7:100029059-100029559
Itri9	8568	62380471	62380971	2.88179	0.000741182	0.0485767	Itri9:62380471-62380971
Itri7	25380	111583542	111584042	2.88164	0.00396659	0.0379702	Itri7:111583542-111584042
Itri17	6844	36967635	36968135	2.881	4.99019e-05	0.0713973	Itri17:36967635-36968135
Itri7	26985	122948189	122948689	2.88073	0.00380137	0.0300558	Itri7:122948189-122948689
Itri10	1283	22288128	22288628	2.88056	0.0087584	0.0428113	Itri10:22288128-22288628
Itri14	3671	34075200	34075700	2.87974	0.000505699	0.0305824	Itri14:34075200-34075700
Itri4	15016	70681116	70681616	2.87759	0.00229904	0.0289151	Itri4:70681116-70681616
Itri6	9681	54462848	54463348	2.87753	3.07384e-07	0.0863196	Itri6:54462848-54463348
Itri10	1287	22492438	22492938	2.87653	0.00112342	0.0494774	Itri10:22492438-22492938
Itri7	30783	153726037	153726537	2.87566	0.00112342	0.0412234	Itri7:153726037-153726537
Itri4	24960	162911187	162911687	2.87327	3.90993e-08	0.0918187	Itri4:162911187-162911687
Itri9	2008	20188588	20189088	2.8729	5.48569e-07	0.0768009	Itri9:20188588-20189088
Itri13	12250	64789190	64789690	2.87182	0.000391517	0.0316094	Itri13:64789190-64789690
Itri6	6408	24860738	24861238	2.87163	3.42439e-12	0.143446	Itri6:24860738-24861238
Itri1	33938	192929594	192930094	2.87162	3.69706e-26	0.31259	Itri1:192929594-192930094
Itri6	4156	10722192	10722692	2.87116	1.61536e-06	0.0841476	Itri6:10722192-10722692
Itri3	8748	26211469	26211969	2.87111	0.000735606	0.0473991	Itri3:26211469-26211969
Itri2	25066	154541580	154542080	2.87042	0.00392186	0.0442147	Itri2:154541580-154542080
Itri17	9000	54030726	54031226	2.87007	0.000310321	0.0476925	Itri17:54030726-54031226
Itri5	9796	44062053	44062553	2.86978	0.00573808	0.0308674	Itri5:44062053-44062553
Itri7	16640	57466443	57466943	2.86761	6.26974e-09	0.0952724	Itri7:57466443-57466943
Itri7	23705	92954250	92954750	2.86738	5.42334e-05	0.0658962	Itri7:92954250-92954750
Itri12	204	3990242	3990742	2.86724	1.85501e-06	0.0421198	Itri12:3990242-3990742
Itri7	23948	98939987	98940487	2.86669	0.00191185	0.024372	Itri7:98939987-98940487
Itri3	11116	42409590	42410090	2.86605	0.00571821	0.0399828	Itri3:42409590-42410090
Itri5	26984	156882392	156882892	2.86159	1.49066e-15	0.180892	Itri5:156882392-156882892
Itri4	15888	80029941	80030441	2.86131	1.35086e-16	0.1616	Itri4:80029941-80030441
Itri1	6897	27099280	27099780	2.86075	8.78677e-10	0.115762	Itri1:27099280-27099780
Itri7	26775	120899206	120899706	2.86062	4.06252e-06	0.0540141	Itri7:120899206-120899706
Itri19	2941	14166146	14166646	2.8605	5.4741e-14	0.180403	Itri19:14166146-14166646
Itri6	11956	71568096	71568596	2.86027	2.81313e-06	0.100766	Itri6:71568096-71568596
Itri2	7983	50092631	50093131	2.85978	0.000714911	0.0497479	Itri2:50092631-50093131
Itri1	6979	28637110	28637610	2.85835	0.00453401	0.026802	Itri1:28637110-28637610
Itri12	2580	19200348	19200848	2.85789	2.05397e-06	0.0731215	Itri12:19200348-19200848
Itri9	12636	81577805	81578305	2.85786	0.006962	0.02632	Itri9:81577805-81578305
Itri12	2724	20394565	20395065	2.85782	0.00522069	0.022091	Itri12:20394565-20395065
Itri9	3414	28314215	28314715	2.85779	0.000701323	0.0370339	Itri9:28314215-28314715
Itri17	8345	49369529	49370029	2.85626	0.00229327	0.029011	Itri17:49369529-49370029
Itri18	3846	34036287	34036787	2.85617	8.4451e-05	0.0557992	Itri18:34036287-34036787
Itri14	2115	20631555	20632055	2.8559	2.48829e-05	0.0557829	Itri14:20631555-20632055
Itri9	2278	21909707	21910207	2.85565	6.04603e-08	0.106472	Itri9:21909707-21910207
Itri6	10169	59141561	59142061	2.85548	0.00453401	0.024331	Itri6:59141561-59142061
Itri4	10208	38417165	38417665	2.85519	0.00248138	0.0373445	Itri4:38417165-38417665
Itri6	23278	167867026	167867526	2.85501	1.33897e-16	0.202186	Itri6:167867026-167867526
Itri1	14590	64987662	64988162	2.85438	0.00853866	0.036799	Itri1:64987662-64988162
Itri2	21537	142823963	142824463	2.85415	1.34803e-12	0.134843	Itri2:142823963-142824463
Itri9	19319	108330146	108330646	2.85272	0.000321859	0.0577249	Itri9:108330146-108330646
Itri2	5081	23366711	23367211	2.85072	5.2592e-11	0.144538	Itri2:23366711-23367211
Itri16	13629	44599948	44600448	2.85053	6.88725e-08	0.0967768	Itri16:44599948-44600448
Itri3	26410	136134531	136135031	2.85013	0.00347082	0.0283057	Itri3:136134531-136135031
Itri7	29732	141547618	141548118	2.84968	4.34472e-12	0.157357	Itri7:141547618-141548118
Itri5	22983	131465749	131466249	2.84884	0.000453532	0.036818	Itri5:131465749-131466249
Itri9	3749	31779676	31780176	2.84834	0.006962	0.0266167	Itri9:31779676-31780176
Itri10	3989	62850120	62850620	2.84793	0.00247802	0.0658363	Itri10:62850120-62850620
Itri10	2107	32407187	32407687	2.84745	0.000121369	0.0407957	Itri10:32407187-32407687
Itri6	11706	69366070	69366570	2.84647	1.92801e-14	0.18244	Itri6:69366070-69366570
Itri5	24225	137331427	137331927	2.84621	0.000203674	0.0526601	Itri5:137331427-137331927
Itri2	7282	42268588	42269088	2.84576	0.00233115	0.0322169	Itri2:42268588-42269088
Itri6	22397	162347125	162347625	2.84544	8.18815e-09	0.130099	Itri6:162347125-162347625
Itri6	6326	23278176	23278676	2.84543	0.000164663	0.0420294	Itri6:23278176-23278676
Itri5	5787	18571497	18571997	2.84377	0.000969797	0.032943	Itri5:18571497-18571997
Itri7	21101	79189675	79190175	2.84351	0.000454424	0.0632853	Itri7:79189675-79190175
Itri6	25892	183793607	183794107	2.8423	5.44165e-14	0.145061	Itri6:183793607-183794107
Itri3	14003	57821248	57821748	2.84189	3.26724e-10	0.0975049	Itri3:57821248-57821748
Itri6	16452	111982014	111982514	2.84135	0.00115894	0.0511144	Itri6:111982014-111982514
Itri11	22042	73233922	73234422	2.84111	0.00250594	0.0468789	Itri11:73233922-73234422
Itri6	18214	126256037	126256537	2.84078	0.00856788	0.0331293	Itri6:126256037-126256537
Itri4	16876	89553242	89553742	2.83927	3.62835e-08	0.0899504	Itri4:89553242-89553742
Itri4	9415	29485552	29486052	2.83888	0.000754193	0.0468982	Itri4:29485552-29486052
Itri1	35688	205974677	205975177	2.83807	7.33399e-11	0.123402	Itri1:205974677-205975177
Itri2	21293	141549292	141549792	2.83776	0.00262591	0.0468207	Itri2:141549292-141549792
Itri2	1052	2927707	2928207	2.8376	1.19132e-05	0.0450881	Itri2:2927707-2928207
Itri6	6705	29416774	29417274	2.83743	2.66616e-19	0.221083	Itri6:29416774-29417274
Itri6	10936	63797104	63797604	2.83702	0.000215598	0.0576899	Itri6:63797104-63797604
Itri13	1114	4719721	4720221	2.83557	1.15519e-08	0.118137	Itri13:4719721-4720221
Itri2	4158	16609222	16609722	2.83514	1.9627e-05	0.0371212	Itri2:16609222-16609722
Itri6	9716	54653835	54654335	2.83479	3.2984e-08	0.0615552	Itri6:54653835-54654335
Itri11	22558	77093839	77094339	2.83451	4.09372e-11	0.108378	Itri11:77093839-77094339
Itri12	6001	40471829	40472329	2.8345	0.00386829	0.0539421	Itri12:40471829-40472329
Itri9	9318	67135148	67135648	2.83449	8.70232e-05	0.053006	Itri9:67135148-67135648
Itri12	96	1454390	1454890	2.83302	8.32571e-05	0.0464458	Itri12:1454390-1454890
Itri6	6407	24852015	24852515	2.83286	0.000613496	0.0316484	Itri6:24852015-24852515
Itri6	2759	6179499	6179999	2.83066	4.05124e-14	0.193726	Itri6:6179499-6179999
Itri4	26508	172926592	172927092	2.82969	0.000621451	0.0267491	Itri4:172926592-172927092
Itri8	8662	44602333	44602833	2.82945	3.36627e-09	0.14395	Itri8:44602333-44602833
Itri4	29664	193474805	193475305	2.82911	2.11601e-16	0.179696	Itri4:193474805-193475305
Itri6	20774	148017248	148017748	2.82846	5.19411e-09	0.116457	Itri6:148017248-148017748
Itri15	5787	55265941	55266441	2.82822	6.03109e-06	0.0752894	Itri15:55265941-55266441
Itri11	26177	111002349	111002849	2.82809	0.00508105	0.0123509	Itri11:111002349-111002849
Itri1	6883	27038500	27039000	2.82791	0.00839254	0.0231873	Itri1:27038500-27039000
Itri12	7517	47118336	47118836	2.82775	0.000128213	0.0396637	Itri12:47118336-47118836
Itri6	23359	168911464	168911964	2.82712	0.00030214	0.0487205	Itri6:168911464-168911964
Itri1	33232	187728141	187728641	2.82711	6.17264e-07	0.0708081	Itri1:187728141-187728641
Itri1	32574	184232422	184232922	2.82668	3.75006e-06	0.0666946	Itri1:184232422-184232922
Itri6	11411	67050168	67050668	2.82564	6.54166e-09	0.0964258	Itri6:67050168-67050668
Itri3	16569	72774865	72775365	2.82563	0.00261924	0.0471751	Itri3:72774865-72775365
Itri3	34611	193880640	193881140	2.82557	1.63052e-07	0.0729615	Itri3:193880640-193881140
Itri3	24909	124985515	124986015	2.82511	5.03129e-13	0.209523	Itri3:124985515-124986015
Itri14	4510	40048663	40049163	2.82499	5.50225e-06	0.0698078	Itri14:40048663-40049163
Itri7	25428	111776569	111777069	2.82487	5.47365e-05	0.0381773	Itri7:111776569-111777069
Itri8	4989	22763920	22764420	2.8244	0.00827013	0.0366357	Itri8:22763920-22764420
Itri3	16559	72715195	72715695	2.82427	3.50815e-12	0.137371	Itri3:72715195-72715695
Itri2	6565	34127314	34127814	2.82375	4.41756e-09	0.108411	Itri2:34127314-34127814
Itri6	23126	166054592	166055092	2.82277	3.42957e-05	0.0624781	Itri6:166054592-166055092
Itri11	21471	70292484	70292984	2.8224	1.99103e-17	0.199654	Itri11:70292484-70292984
Itri3	26059	134338497	134338997	2.82223	8.32948e-07	0.0561401	Itri3:134338497-134338997
Itri15	917	12119299	12119799	2.82133	5.61155e-13	0.154856	Itri15:12119299-12119799
Itri12	5452	37421873	37422373	2.82122	2.07832e-13	0.165959	Itri12:37421873-37422373
Itri1	6813	26545612	26546112	2.82096	8.58762e-05	0.0524854	Itri1:26545612-26546112
Itri2	16078	113993592	113994092	2.82071	0.00573088	0.0449452	Itri2:113993592-113994092
Itri10	3436	48357922	48358422	2.82026	0.0084476	0.0364574	Itri10:48357922-48358422
Itri9	19041	107435590	107436090	2.82025	3.80889e-07	0.0835689	Itri9:107435590-107436090
Itri16	12189	37961765	37962265	2.82009	1.09947e-12	0.161899	Itri16:37961765-37962265
Itri5	35011	189846932	189847432	2.81961	0.00252127	0.0326358	Itri5:189846932-189847432
Itri1	36614	216348086	216348586	2.81863	1.34693e-07	0.072795	Itri1:216348086-216348586
Itri1	39198	237713956	237714456	2.8184	8.00737e-17	0.21019	Itri1:237713956-237714456
Itri5	21908	122983572	122984072	2.81824	0.00112104	0.034752	Itri5:122983572-122984072
Itri1	6603	24580653	24581153	2.81694	0.000121369	0.0365081	Itri1:24580653-24581153
Itri17	8580	50278403	50278903	2.81686	2.05583e-11	0.150582	Itri17:50278403-50278903
Itri13	1651	7415960	7416460	2.81641	0.000491179	0.0524012	Itri13:7415960-7416460
Itri13	9616	44862490	44862990	2.81593	1.71931e-19	0.221219	Itri13:44862490-44862990
Itri11	18136	54694702	54695202	2.81533	1.03725e-20	0.219859	Itri11:54694702-54695202
Itri11	20249	63888238	63888738	2.81518	0.000128878	0.0431292	Itri11:63888238-63888738
Itri2	5468	24877057	24877557	2.81512	5.67125e-05	0.0655481	Itri2:24877057-24877557
Itri4	12853	60092669	60093169	2.81386	3.68436e-07	0.090236	Itri4:60092669-60093169
Itri1	32049	179821296	179821796	2.81093	0.00820827	0.0310129	Itri1:179821296-179821796
Itri19	2218	7848421	7848921	2.81093	0.0036616	0.0488012	Itri19:7848421-7848921
Itri1	7930	32516050	32516550	2.81056	1.56255e-11	0.123999	Itri1:32516050-32516550
Itri11	13980	42931940	42932440	2.81033	0.00176595	0.0443243	Itri11:42931940-42932440
Itri6	6139	21615541	21616041	2.80987	3.63035e-09	0.0787917	Itri6:21615541-21616041
Itri5	11815	62786995	62787495	2.80978	9.84736e-07	0.0571056	Itri5:62786995-62787495
Itri5	23319	133767893	133768393	2.80973	1.42746e-05	0.0433062	Itri5:133767893-133768393
Itri9	7714	55652276	55652776	2.80945	0.00142506	0.0610918	Itri9:55652276-55652776
Itri1	33415	188672225	188672725	2.80881	5.06646e-11	0.117205	Itri1:188672225-188672725
Itri3	1406	2958279	2958779	2.80789	5.81956e-06	0.0894569	Itri3:2958279-2958779
Itri5	24611	140765896	140766396	2.80756	5.07856e-06	0.0760276	Itri5:140765896-140766396
Itri5	3082	7620423	7620923	2.80739	7.51207e-06	0.0500853	Itri5:7620423-7620923
Itri1	22610	114365709	114366209	2.8072	1.05724e-11	0.132201	Itri1:114365709-114366209
Itri3	33199	188870528	188871028	2.80716	0.00587688	0.0377403	Itri3:188870528-188871028
Itri16	2393	9786952	9787452	2.80473	2.34286e-06	0.0804202	Itri16:9786952-9787452
Itri11	23572	85463271	85463771	2.80431	5.73279e-07	0.0842208	Itri11:85463271-85463771
Itri13	9509	44100025	44100525	2.80407	1.37531e-12	0.15359	Itri13:44100025-44100525
Itri7	21394	82321509	82322009	2.80403	1.49481e-10	0.138378	Itri7:82321509-82322009
Itri12	3171	23747502	23748002	2.80355	0.00172651	0.0399908	Itri12:23747502-23748002
Itri12	6493	45057200	45057700	2.8034	8.44005e-08	0.116918	Itri12:45057200-45057700
Itri11	24188	92736800	92737300	2.80295	3.91322e-07	0.0927495	Itri11:92736800-92737300
Itri4	10122	37209907	37210407	2.80234	0.00860519	0.0457002	Itri4:37209907-37210407
Itri5	1238	2836744	2837244	2.80213	3.64382e-05	0.0491839	Itri5:2836744-2837244
Itri1	32485	183474716	183475216	2.80189	2.29515e-05	0.0543361	Itri1:183474716-183475216
Itri3	18098	87946452	87946952	2.80189	3.5924e-06	0.0605181	Itri3:87946452-87946952
Itri14	3944	37280359	37280859	2.80184	0.00114964	0.0439281	Itri14:37280359-37280859
Itri7	20703	76711445	76711945	2.80041	3.84739e-07	0.0697991	Itri7:76711445-76711945
Itri5	24556	139968503	139969003	2.79994	3.0134e-07	0.111127	Itri5:139968503-139969003
Itri19	3210	15201187	15201687	2.79887	0.00387272	0.0372206	Itri19:15201187-15201687
Itri10	5794	105891819	105892319	2.79845	0.00020265	0.0472288	Itri10:105891819-105892319
Itri6	11968	71584640	71585140	2.79804	3.84281e-10	0.145885	Itri6:71584640-71585140
Itri1	6843	26856478	26856978	2.79772	0.00102265	0.0514921	Itri1:26856478-26856978
Itri3	25905	133300576	133301076	2.79714	1.60093e-06	0.0536636	Itri3:133300576-133301076
Itri4	24976	163061587	163062087	2.79677	2.30113e-05	0.0555556	Itri4:163061587-163062087
Itri5	15628	91862505	91863005	2.79673	0.000688898	0.0425108	Itri5:91862505-91863005
Itri8	10213	49496641	49497141	2.79673	1.51919e-06	0.0739324	Itri8:49496641-49497141
Itri14	7179	62268623	62269123	2.79665	9.28188e-09	0.0904768	Itri14:62268623-62269123
Itri7	25393	111597167	111597667	2.79627	0.00598839	0.0359107	Itri7:111597167-111597667
Itri5	33272	184047721	184048221	2.79621	0.00166402	0.0276785	Itri5:184047721-184048221
Itri4	16874	89537654	89538154	2.79619	1.01705e-05	0.0470328	Itri4:89537654-89538154
Itri7	13530	42280212	42280712	2.79589	9.24318e-18	0.217073	Itri7:42280212-42280712
Itri4	9630	30822987	30823487	2.79568	0.0018348	0.0524816	Itri4:30822987-30823487
Itri8	17807	125992944	125993444	2.79241	1.03467e-07	0.0725676	Itri8:125992944-125993444
Itri9	3203	27675542	27676042	2.79086	0.00400262	0.0410677	Itri9:27675542-27676042
Itri6	22935	164444692	164445192	2.79046	8.26391e-11	0.115033	Itri6:164444692-164445192
Itri7	21861	84561510	84562010	2.79024	0.00254567	0.0384024	Itri7:84561510-84562010
Itri1	31136	170202021	170202521	2.79001	6.51387e-15	0.141725	Itri1:170202021-170202521
Itri5	21405	118832822	118833322	2.78993	0.00701689	0.0374532	Itri5:118832822-118833322
Itri9	22915	118222428	118222928	2.78965	0.000484964	0.0460856	Itri9:118222428-118222928
Itri4	16530	86333733	86334233	2.78933	1.45518e-05	0.0527338	Itri4:86333733-86334233
Itri15	4552	46697330	46697830	2.78914	0.00097284	0.0263255	Itri15:46697330-46697830
Itri3	23547	113605872	113606372	2.78829	0.006962	0.0198941	Itri3:113605872-113606372
Itri5	27721	163488447	163488947	2.78822	3.6168e-26	0.298136	Itri5:163488447-163488947
Itri7	25122	108862544	108863044	2.78799	0.00789586	0.017828	Itri7:108862544-108863044
Itri14	3630	33435207	33435707	2.78798	1.34561e-06	0.0887768	Itri14:33435207-33435707
Itri7	16580	57003336	57003836	2.78775	0.000749861	0.0453054	Itri7:57003336-57003836
Itri11	26390	114450044	114450544	2.78707	0.0058103	0.041371	Itri11:114450044-114450544
Itri13	9244	42243876	42244376	2.78668	0.00255789	0.0328313	Itri13:42243876-42244376
Itri15	443	8344564	8345064	2.78594	1.50903e-06	0.076893	Itri15:8344564-8345064
Itri5	24531	139783054	139783554	2.78497	9.6581e-07	0.0597988	Itri5:139783054-139783554
Itri1	19187	95336395	95336895	2.78493	0.00255789	0.037812	Itri1:95336395-95336895
Itri8	8279	43172161	43172661	2.78474	6.18168e-08	0.0940316	Itri8:43172161-43172661
Itri3	8838	28414465	28414965	2.78458	1.41102e-05	0.0465226	Itri3:28414465-28414965
Itri10	3538	48781580	48782080	2.78381	8.45357e-10	0.120192	Itri10:48781580-48782080
Itri17	8051	47287826	47288326	2.78362	9.76163e-12	0.142064	Itri17:47287826-47288326
Itri3	2497	4529437	4529937	2.78333	1.18788e-11	0.149152	Itri3:4529437-4529937
Itri7	11876	36411648	36412148	2.78208	0.00256402	0.0382191	Itri7:36411648-36412148
Itri16	13685	45111987	45112487	2.78198	5.48105e-05	0.0568819	Itri16:45111987-45112487
Itri2	533	1332705	1333205	2.78172	0.00934414	0.0509445	Itri2:1332705-1333205
Itri9	3876	32541379	32541879	2.78156	0.000731994	0.0409871	Itri9:32541379-32541879
Itri15	5564	51500784	51501284	2.78062	8.97704e-05	0.054122	Itri15:51500784-51501284
Itri2	20105	133811035	133811535	2.77996	5.34753e-09	0.0894787	Itri2:133811035-133811535
Itri4	27299	181338462	181338962	2.77979	0.000196927	0.0445545	Itri4:181338462-181338962
Itri1	20232	98173961	98174461	2.77936	3.76488e-07	0.0660562	Itri1:98173961-98174461
Itri6	22936	164445229	164445729	2.77889	1.71064e-22	0.258794	Itri6:164445229-164445729
Itri17	6881	37722918	37723418	2.77866	0.000488577	0.034895	Itri17:37722918-37723418
Itri10	5258	98596552	98597052	2.77803	0.000187281	0.0438252	Itri10:98596552-98597052
Itri12	16291	87506588	87507088	2.77794	5.68018e-05	0.0463627	Itri12:87506588-87507088
Itri10	1526	26392396	26392896	2.77768	1.07684e-05	0.0694561	Itri10:26392396-26392896
Itri1	26450	138705810	138706310	2.77715	2.61879e-20	0.216484	Itri1:138705810-138706310
Itri8	18847	134583559	134584059	2.77692	1.47604e-06	0.0801493	Itri8:134583559-134584059
Itri9	12402	77345177	77345677	2.77649	2.53145e-13	0.161081	Itri9:77345177-77345677
Itri18	496	8416853	8417353	2.77641	0.00233115	0.0288766	Itri18:8416853-8417353
Itri3	16642	73045996	73046496	2.77621	0.000122064	0.0446833	Itri3:73045996-73046496
Itri3	34157	192318730	192319230	2.77612	0.00165076	0.0319942	Itri3:192318730-192319230
Itri14	9741	66745466	66745966	2.77564	0.000307661	0.0554617	Itri14:66745466-66745966
Itri13	12521	67416217	67416717	2.77517	1.45551e-08	0.104822	Itri13:67416217-67416717
Itri13	6527	30259736	30260236	2.77421	0.00831239	0.0248339	Itri13:30259736-30260236
Itri13	5207	21324692	21325192	2.77409	3.90074e-07	0.0644831	Itri13:21324692-21325192
Itri3	8014	21829208	21829708	2.77407	7.94212e-10	0.115585	Itri3:21829208-21829708
Itri6	22259	161298257	161298757	2.77228	0.00856788	0.0308673	Itri6:161298257-161298757
Itri12	17020	92589808	92590308	2.77209	1.96439e-09	0.110477	Itri12:92589808-92590308
Itri7	24749	105721223	105721723	2.77196	4.42046e-13	0.157147	Itri7:105721223-105721723
Itri1	36612	216245841	216246341	2.77176	2.70063e-11	0.121015	Itri1:216245841-216246341
Itri9	10135	69726669	69727169	2.77174	4.46672e-12	0.1479	Itri9:69726669-69727169
Itri6	14630	95429197	95429697	2.77076	0.00535313	0.0213025	Itri6:95429197-95429697
Itri6	20428	142901839	142902339	2.77045	0.00383141	0.0343282	Itri6:142901839-142902339
Itri1	6808	26520850	26521350	2.77021	8.54098e-11	0.143892	Itri1:26520850-26521350
Itri6	18901	131941873	131942373	2.7702	1.37817e-11	0.121554	Itri6:131941873-131942373
Itri13	13001	71024086	71024586	2.76916	6.12728e-10	0.116155	Itri13:71024086-71024586
Itri1	1549	8070334	8070834	2.769	0.00187756	0.0579638	Itri1:8070334-8070834
Itri4	9500	29927615	29928115	2.76872	8.54341e-10	0.0995472	Itri4:29927615-29928115
Itri19	3181	15121596	15122096	2.76868	3.0654e-09	0.122252	Itri19:15121596-15122096
Itri12	8004	48622440	48622940	2.7686	0.00698214	0.0222566	Itri12:48622440-48622940
Itri1	36307	210789651	210790151	2.7684	0.00576912	0.0299199	Itri1:210789651-210790151
Itri6	21451	155249457	155249957	2.76809	9.39723e-06	0.104194	Itri6:155249457-155249957
Itri14	1712	14200288	14200788	2.76806	0.000705326	0.0316845	Itri14:14200288-14200788
Itri7	29500	138751920	138752420	2.76784	7.02784e-13	0.140378	Itri7:138751920-138752420
Itri2	3369	12474594	12475094	2.76783	6.45437e-05	0.0907541	Itri2:12474594-12475094
Itri4	26930	179055111	179055611	2.76778	6.26854e-07	0.0617574	Itri4:179055111-179055611
Itri3	33073	188111358	188111858	2.76749	0.00564267	0.0234608	Itri3:188111358-188111858
Itri6	15533	101869962	101870462	2.76736	2.81879e-13	0.153171	Itri6:101869962-101870462
Itri3	18642	93921579	93922079	2.76698	1.38037e-09	0.0808541	Itri3:93921579-93922079
Itri1	35965	208594571	208595071	2.76661	0.000138275	0.0761125	Itri1:208594571-208595071
Itri5	14659	84870713	84871213	2.76591	1.54528e-05	0.0628895	Itri5:84870713-84871213
Itri15	3170	38348971	38349471	2.76573	0.002602	0.0340388	Itri15:38348971-38349471
Itri2	7298	42497088	42497588	2.76552	0.000113454	0.0744461	Itri2:42497088-42497588
Itri9	1300	13203310	13203810	2.76508	1.50011e-07	0.0954124	Itri9:13203310-13203810
Itri1	21435	107739599	107740099	2.76425	0.00804024	0.0219032	Itri1:107739599-107740099
Itri3	34037	192026506	192027006	2.76394	1.44479e-23	0.27436	Itri3:192026506-192027006
Itri12	2195	17409549	17410049	2.76385	1.57128e-10	0.133854	Itri12:17409549-17410049
Itri5	14696	85477519	85478019	2.76371	0.00268614	0.0415314	Itri5:85477519-85478019
Itri9	9388	67430868	67431368	2.76268	0.0013803	0.0484518	Itri9:67430868-67431368
Itri9	21624	113803694	113804194	2.7622	6.26616e-06	0.0771448	Itri9:113803694-113804194
Itri4	9511	29945062	29945562	2.7622	9.70455e-07	0.10207	Itri4:29945062-29945562
Itri7	26003	116889680	116890180	2.7619	0.000320469	0.0467539	Itri7:116889680-116890180
Itri3	16329	70433385	70433885	2.76188	0.00249364	0.0484965	Itri3:70433385-70433885
Itri9	20911	112027177	112027677	2.76115	0.000491665	0.0454909	Itri9:112027177-112027677
Itri13	11214	57669234	57669734	2.76089	2.56624e-07	0.0706466	Itri13:57669234-57669734
Itri14	5040	47815618	47816118	2.76077	5.18231e-05	0.0790919	Itri14:47815618-47816118
Itri8	10358	50162967	50163467	2.76056	5.07076e-05	0.0718477	Itri8:50162967-50163467
Itri7	29483	138324715	138325215	2.7604	5.2105e-05	0.0582618	Itri7:138324715-138325215
Itri13	6029	27482838	27483338	2.76032	0.00203367	0.0478767	Itri13:27482838-27483338
Itri8	16886	119101143	119101643	2.76031	6.85069e-09	0.125722	Itri8:119101143-119101643
Itri1	5951	21749376	21749876	2.76029	1.31085e-15	0.177225	Itri1:21749376-21749876
Itri17	5027	20956505	20957005	2.75995	1.53181e-05	0.0592733	Itri17:20956505-20957005
Itri13	9184	41832426	41832926	2.75803	0.000314474	0.0558838	Itri13:41832426-41832926
Itri6	24906	176625034	176625534	2.75768	0.00454799	0.0219083	Itri6:176625034-176625534
Itri12	2740	20469506	20470006	2.75761	5.88669e-15	0.146468	Itri12:20469506-20470006
Itri11	1387	12241012	12241512	2.75734	3.76987e-07	0.086634	Itri11:12241012-12241512
Itri9	29336	141598649	141599149	2.75709	0.00254567	0.0327562	Itri9:141598649-141599149
Itri6	8903	47830702	47831202	2.75562	1.46057e-05	0.0589011	Itri6:47830702-47831202
Itri6	6230	22253266	22253766	2.75507	3.68891e-06	0.0567598	Itri6:22253266-22253766
Itri6	25661	182398558	182399058	2.75495	3.34531e-11	0.139702	Itri6:182398558-182399058
Itri17	3002	10977992	10978492	2.75453	0.00376973	0.0247053	Itri17:10977992-10978492
Itri15	856	11543445	11543945	2.75419	3.46884e-14	0.150097	Itri15:11543445-11543945
Itri2	14895	106454581	106455081	2.7536	1.37335e-09	0.091666	Itri2:106454581-106455081
Itri1	18997	94614137	94614637	2.75325	2.81848e-10	0.110295	Itri1:94614137-94614637
Itri17	6837	36780646	36781146	2.75246	9.21679e-05	0.0585831	Itri17:36780646-36781146
Itri5	12956	70296447	70296947	2.7518	0.00166779	0.0367724	Itri5:70296447-70296947
Itri1	27790	146249257	146249757	2.75174	0.000741182	0.038844	Itri1:146249257-146249757
Itri11	25802	106577968	106578468	2.75063	1.69173e-06	0.0880848	Itri11:106577968-106578468
Itri6	18908	132002427	132002927	2.75023	0.00864374	0.0336833	Itri6:132002427-132002927
Itri1	8440	34209637	34210137	2.74995	0.00028159	0.0543083	Itri1:34209637-34210137
Itri12	3145	23472299	23472799	2.74987	0.000486431	0.0505366	Itri12:23472299-23472799
Itri7	24156	100930492	100930992	2.74938	0.000209942	0.0442581	Itri7:100930492-100930992
Itri6	16014	107008643	107009143	2.7493	0.0058648	0.0395239	Itri6:107008643-107009143
Itri11	1927	14954603	14955103	2.74919	0.000757921	0.0446256	Itri11:14954603-14955103
Itri11	26378	114104513	114105013	2.74917	0.000465877	0.0543282	Itri11:114104513-114105013
Itri1	38109	232625578	232626078	2.74905	0.00684599	0.0162958	Itri1:232625578-232626078
Itri4	22539	137129668	137130168	2.748	0.00810794	0.0271709	Itri4:137129668-137130168
Itri1	29817	155473763	155474263	2.74792	0.0016839	0.0489058	Itri1:155473763-155474263
Itri2	4789	22569968	22570468	2.74776	3.15344e-11	0.104078	Itri2:22569968-22570468
Itri13	2414	10660193	10660693	2.74775	1.45003e-05	0.0518364	Itri13:10660193-10660693
Itri3	27136	142571073	142571573	2.74744	2.74991e-19	0.203065	Itri3:142571073-142571573
Itri5	5996	21849981	21850481	2.74719	0.00112641	0.043058	Itri5:21849981-21850481
Itri5	3213	8450749	8451249	2.74663	5.64661e-15	0.174854	Itri5:8450749-8451249
Itri4	16019	81831624	81832124	2.74615	0.0007593	0.0440331	Itri4:81831624-81832124
Itri15	2135	25017901	25018401	2.74558	2.12804e-05	0.0767757	Itri15:25017901-25018401
Itri2	14804	105676697	105677197	2.74533	1.01416e-20	0.221588	Itri2:105676697-105677197
Itri8	18060	128588773	128589273	2.74533	1.89344e-11	0.109586	Itri8:128588773-128589273
Itri2	31531	191436853	191437353	2.74515	0.00383141	0.0281775	Itri2:191436853-191437353
Itri3	10592	36662482	36662982	2.74463	8.04474e-12	0.0992138	Itri3:36662482-36662982
Itri10	5002	91330290	91330790	2.74446	0.00020794	0.0443897	Itri10:91330290-91330790
Itri11	25724	106031722	106032222	2.74278	3.71262e-10	0.0947549	Itri11:106031722-106032222
Itri4	16518	86184325	86184825	2.74232	3.90993e-08	0.122572	Itri4:86184325-86184825
Itri9	8126	59197093	59197593	2.74181	7.27475e-13	0.21273	Itri9:59197093-59197593
Itri3	23965	116267783	116268283	2.7416	1.67883e-06	0.0626712	Itri3:116267783-116268283
Itri13	9516	44132844	44133344	2.7412	0.00862848	0.0341185	Itri13:44132844-44133344
Itri2	9653	63387260	63387760	2.74072	5.47838e-18	0.226167	Itri2:63387260-63387760
Itri13	1275	5076559	5077059	2.73984	4.51827e-16	0.179601	Itri13:5076559-5077059
Itri13	6251	28705601	28706101	2.73955	2.36218e-06	0.0701684	Itri13:28705601-28706101
Itri6	1220	2101293	2101793	2.73893	0.000104131	0.0630229	Itri6:2101293-2101793
Itri3	25888	133197312	133197812	2.7388	0.000199065	0.0545889	Itri3:133197312-133197812
Itri16	11525	34381011	34381511	2.73671	1.90671e-11	0.11796	Itri16:34381011-34381511
Itri7	15245	48833823	48834323	2.73668	6.77466e-11	0.128979	Itri7:48833823-48834323
Itri5	15745	92498820	92499320	2.73662	0.00392186	0.0424267	Itri5:92498820-92499320
Itri8	19251	136434853	136435353	2.73643	4.55295e-10	0.10453	Itri8:136434853-136435353
Itri12	2777	20869779	20870279	2.73571	8.0783e-12	0.165073	Itri12:20869779-20870279
Itri8	11358	60772801	60773301	2.73559	8.62987e-05	0.0448287	Itri8:60772801-60773301
Itri15	6537	63397395	63397895	2.735	0.000134965	0.0510831	Itri15:63397395-63397895
Itri7	30596	151221538	151222038	2.73491	1.97014e-14	0.197724	Itri7:151221538-151222038
Itri4	15224	72698105	72698605	2.73422	6.84094e-12	0.105639	Itri4:72698105-72698605
Itri4	8432	23341837	23342337	2.73397	3.64734e-15	0.180151	Itri4:23341837-23342337
Itri8	10678	54087752	54088252	2.73392	2.31643e-06	0.0920994	Itri8:54087752-54088252
Itri7	24394	102366323	102366823	2.73354	2.95234e-05	0.0789526	Itri7:102366323-102366823
Itri1	34373	196237734	196238234	2.73337	1.35231e-09	0.109213	Itri1:196237734-196238234
Itri6	18851	131451261	131451761	2.73317	1.47339e-05	0.0628961	Itri6:131451261-131451761
Itri2	28379	168496950	168497450	2.73232	4.41734e-08	0.0834488	Itri2:168496950-168497450
Itri7	21942	85097652	85098152	2.73129	4.34835e-08	0.0818174	Itri7:85097652-85098152
Itri6	15029	98618547	98619047	2.73127	2.48975e-08	0.0914408	Itri6:98618547-98619047
Itri18	1515	22102284	22102784	2.73094	1.82623e-06	0.0847919	Itri18:22102284-22102784
Itri17	8868	52401759	52402259	2.73093	8.96467e-09	0.143535	Itri17:52401759-52402259
Itri9	15566	97255721	97256221	2.73091	4.51715e-06	0.112071	Itri9:97255721-97256221
Itri13	5806	26705774	26706274	2.73086	5.50422e-13	0.146447	Itri13:26705774-26706274
Itri6	2262	4030153	4030653	2.73077	4.05129e-14	0.172228	Itri6:4030153-4030653
Itri2	31929	194580299	194580799	2.72984	0.000129923	0.0301778	Itri2:194580299-194580799
Itri7	21226	80949185	80949685	2.72849	0.00102786	0.0567509	Itri7:80949185-80949685
Itri9	4001	33885203	33885703	2.72814	0.000106771	0.0440407	Itri9:33885203-33885703
Itri1	21238	106360526	106361026	2.72776	2.0711e-14	0.181474	Itri1:106360526-106361026
Itri5	9484	41452357	41452857	2.72761	1.07575e-11	0.142679	Itri5:41452357-41452857
Itri3	16373	70793321	70793821	2.72759	0.00351048	0.0226995	Itri3:70793321-70793821
Itri2	6110	30165558	30166058	2.72744	8.64239e-10	0.145839	Itri2:30165558-30166058
Itri15	2035	24294031	24294531	2.72735	0.000303268	0.0336761	Itri15:24294031-24294531
Itri3	8910	28719970	28720470	2.72659	0.000138606	0.0521583	Itri3:28719970-28720470
Itri14	7509	63507700	63508200	2.72615	4.19112e-18	0.20086	Itri14:63507700-63508200
Itri2	24556	153062358	153062858	2.72601	1.00021e-06	0.0617943	Itri2:153062358-153062858
Itri11	23246	80937472	80937972	2.72428	3.42957e-05	0.0612118	Itri11:80937472-80937972
Itri18	1830	25055088	25055588	2.72384	0.000171482	0.0868122	Itri18:25055088-25055588
Itri18	2913	30135547	30136047	2.72306	1.97329e-09	0.084733	Itri18:30135547-30136047
Itri2	4974	23178947	23179447	2.72287	1.94574e-11	0.107717	Itri2:23178947-23179447
Itri5	10500	54021458	54021958	2.72249	9.60846e-06	0.0665495	Itri5:54021458-54021958
Itri1	3945	13728883	13729383	2.7221	0.000204174	0.0445055	Itri1:13728883-13729383
Itri11	14819	44858027	44858527	2.7219	3.73122e-07	0.0756746	Itri11:44858027-44858527
Itri2	9799	64776121	64776621	2.72168	0.000290397	0.038639	Itri2:64776121-64776621
Itri4	22341	133622514	133623014	2.72157	4.1121e-08	0.07368	Itri4:133622514-133623014
Itri11	5761	27654621	27655121	2.72056	5.68059e-08	0.101378	Itri11:27654621-27655121
Itri9	332	6242500	6243000	2.72051	5.54095e-13	0.154456	Itri9:6242500-6243000
Itri3	1472	3033491	3033991	2.71985	0.00394579	0.0413947	Itri3:3033491-3033991
Itri3	8874	28578650	28579150	2.71911	0.000716666	0.0365399	Itri3:28578650-28579150
Itri6	19357	134781651	134782151	2.71868	9.92629e-09	0.0923088	Itri6:134781651-134782151
Itri1	31333	171869494	171869994	2.71861	3.23211e-06	0.0457734	Itri1:171869494-171869994
Itri14	490	4895630	4896130	2.71825	5.47858e-07	0.0452076	Itri14:4895630-4896130
Itri8	20081	141810498	141810998	2.71818	0.000505544	0.0515639	Itri8:141810498-141810998
Itri3	25920	133353656	133354156	2.71793	0.000426571	0.0521644	Itri3:133353656-133354156
Itri8	4713	20397922	20398422	2.7178	0.00275165	0.0503007	Itri8:20397922-20398422
Itri6	14609	95202785	95203285	2.71763	5.27166e-10	0.123117	Itri6:95202785-95203285
Itri7	26778	120957155	120957655	2.71737	2.31196e-05	0.0613878	Itri7:120957155-120957655
Itri13	11061	56750190	56750690	2.71734	0.00351784	0.0309913	Itri13:56750190-56750690
Itri2	12666	88695192	88695692	2.71648	1.03259e-06	0.067002	Itri2:88695192-88695692
Itri1	29918	156115938	156116438	2.71618	0.00394748	0.0389574	Itri1:156115938-156116438
Itri10	4617	83411353	83411853	2.71615	1.0058e-13	0.181411	Itri10:83411353-83411853
Itri7	24556	103508852	103509352	2.71612	0.00252965	0.0400012	Itri7:103508852-103509352
Itri7	27462	125584469	125584969	2.71604	9.17827e-10	0.104255	Itri7:125584469-125584969
Itri4	27507	183022870	183023370	2.71536	8.19551e-05	0.0330168	Itri4:183022870-183023370
Itri6	12287	74772731	74773231	2.71531	5.72379e-05	0.0478499	Itri6:74772731-74773231
Itri11	23015	79709439	79709939	2.71531	0.00535313	0.0278327	Itri11:79709439-79709939
Itri3	10414	35045073	35045573	2.71471	1.19966e-13	0.169527	Itri3:35045073-35045573
Itri7	25706	114342283	114342783	2.71459	0.00698214	0.0194356	Itri7:114342283-114342783
Itri7	7735	20361123	20361623	2.71418	0.00230515	0.0279292	Itri7:20361123-20361623
Itri5	13042	70641431	70641931	2.71399	2.61817e-14	0.167911	Itri5:70641431-70641931
Itri3	2495	4528188	4528688	2.71198	1.09686e-09	0.116833	Itri3:4528188-4528688
Itri2	9922	66650220	66650720	2.7118	9.6099e-09	0.0981825	Itri2:66650220-66650720
Itri5	10698	57608670	57609170	2.71113	0.000757745	0.052905	Itri5:57608670-57609170
Itri14	269	2565521	2566021	2.71072	1.9676e-17	0.22563	Itri14:2565521-2566021
Itri2	29056	172092368	172092868	2.71052	0.0057766	0.0295234	Itri2:172092368-172092868
Itri7	29353	137648479	137648979	2.71047	2.25437e-11	0.143259	Itri7:137648479-137648979
Itri12	16825	91639273	91639773	2.71039	5.3184e-06	0.0898173	Itri12:91639273-91639773
Itri9	204	5986360	5986860	2.71023	6.92157e-13	0.131493	Itri9:5986360-5986860
Itri6	25023	177540409	177540909	2.70886	2.90578e-12	0.12081	Itri6:177540409-177540909
Itri2	20520	137776113	137776613	2.70885	0.00886877	0.0458977	Itri2:137776113-137776613
Itri9	2498	23341430	23341930	2.70859	3.4899e-18	0.214539	Itri9:23341430-23341930
Itri1	8898	36265295	36265795	2.70692	4.39553e-15	0.170274	Itri1:36265295-36265795
Itri6	7263	34226398	34226898	2.70689	0.00177015	0.0397468	Itri6:34226398-34226898
Itri4	26410	172406483	172406983	2.70682	8.3942e-14	0.16145	Itri4:172406483-172406983
Itri11	24294	94004676	94005176	2.70678	3.28096e-09	0.135243	Itri11:94004676-94005176
Itri10	2027	30434656	30435156	2.70629	0.00576912	0.0247894	Itri10:30434656-30435156
Itri7	25805	115501378	115501878	2.70613	1.86867e-11	0.112376	Itri7:115501378-115501878
Itri1	25036	127218852	127219352	2.70555	0.0058103	0.0312942	Itri1:127218852-127219352
Itri8	18464	131714792	131715292	2.70496	2.84644e-08	0.116405	Itri8:131714792-131715292
Itri1	14589	64979447	64979947	2.70487	0.00682195	0.0162746	Itri1:64979447-64979947
Itri6	23307	168198002	168198502	2.70459	0.00388687	0.0416228	Itri6:168198002-168198502
Itri16	10240	28940694	28941194	2.70405	3.32115e-09	0.0975586	Itri16:28940694-28941194
Itri9	4489	37345430	37345930	2.70377	0.00295294	0.0275449	Itri9:37345430-37345930
Itri8	8895	44957483	44957983	2.70272	0.00810794	0.0257676	Itri8:44957483-44957983
Itri2	24182	152214216	152214716	2.70257	8.07369e-10	0.112213	Itri2:152214216-152214716
Itri1	36626	216521184	216521684	2.70254	8.70913e-14	0.181822	Itri1:216521184-216521684
Itri3	13990	57486357	57486857	2.7025	0.000205219	0.0436966	Itri3:57486357-57486857
Itri12	10041	54634716	54635216	2.70205	0.00579827	0.0321481	Itri12:54634716-54635216
Itri3	28451	154620984	154621484	2.70188	0.000131069	0.0386007	Itri3:154620984-154621484
Itri4	10112	37176282	37176782	2.70184	3.84121e-06	0.0691476	Itri4:37176282-37176782
Itri13	5282	21979596	21980096	2.7016	1.32509e-06	0.070104	Itri13:21979596-21980096
Itri15	1883	23534821	23535321	2.70133	0.00593505	0.0341667	Itri15:23534821-23535321
Itri13	1402	5942969	5943469	2.70131	1.76136e-08	0.143978	Itri13:5942969-5943469
Itri9	660	8796084	8796584	2.70085	6.21631e-23	0.278779	Itri9:8796084-8796584
Itri4	9665	31350441	31350941	2.70067	2.27021e-05	0.0616177	Itri4:31350441-31350941
Itri14	1355	11070371	11070871	2.70042	0.00115024	0.044499	Itri14:11070371-11070871
Itri10	1508	26309643	26310143	2.69998	3.48878e-14	0.1782	Itri10:26309643-26310143
Itri4	22806	142481580	142482080	2.69957	7.18032e-15	0.193686	Itri4:142481580-142482080
Itri4	14933	69717227	69717727	2.69863	0.00385535	0.0293412	Itri4:69717227-69717727
Itri3	6157	13200656	13201156	2.69858	6.23648e-09	0.109259	Itri3:13200656-13201156
Itri2	7947	49475365	49475865	2.69808	6.43175e-07	0.065023	Itri2:49475365-49475865
Itri4	6642	14030929	14031429	2.69781	0.00265803	0.0409441	Itri4:14030929-14031429
Itri15	2374	28331397	28331897	2.6972	3.41983e-05	0.0624433	Itri15:28331397-28331897
Itri10	1288	22508257	22508757	2.69697	0.000165077	0.118123	Itri10:22508257-22508757
Itri6	20782	148098399	148098899	2.69694	0.00251722	0.0432764	Itri6:148098399-148098899
Itri3	25704	131744498	131744998	2.69682	0.000747446	0.031458	Itri3:131744498-131744998
Itri16	12196	38003413	38003913	2.69604	4.18937e-08	0.0721047	Itri16:38003413-38003913
Itri12	9782	53188112	53188612	2.69598	0.00886877	0.0433243	Itri12:53188112-53188612
Itri2	13124	91753534	91754034	2.69574	2.51429e-07	0.0538944	Itri2:91753534-91754034
Itri12	11046	60278486	60278986	2.69571	4.49621e-11	0.112914	Itri12:60278486-60278986
Itri5	8230	31657842	31658342	2.695	0.00453401	0.0222853	Itri5:31657842-31658342
Itri15	4293	44893270	44893770	2.69467	0.00814638	0.0259726	Itri15:44893270-44893770
Itri7	21155	79966773	79967273	2.69412	2.68903e-08	0.114735	Itri7:79966773-79967273
Itri17	1768	6205812	6206312	2.69336	3.01668e-20	0.25821	Itri17:6205812-6206312
Itri14	5630	51013612	51014112	2.69324	0.000492337	0.0357091	Itri14:51013612-51014112
Itri7	6160	14316607	14317107	2.69274	0.000203902	0.0595022	Itri7:14316607-14317107
Itri6	18159	125829119	125829619	2.69237	1.36508e-12	0.140046	Itri6:125829119-125829619
Itri4	22424	134551145	134551645	2.69212	5.63696e-05	0.058947	Itri4:134551145-134551645
Itri5	6204	23709072	23709572	2.69189	0.000183842	0.0531783	Itri5:23709072-23709572
Itri6	3292	8132958	8133458	2.69171	1.95494e-20	0.26242	Itri6:8132958-8133458
Itri4	10182	38321075	38321575	2.69129	0.00845336	0.0229069	Itri4:38321075-38321575
Itri4	15067	71282730	71283230	2.69128	0.000133724	0.0700281	Itri4:71282730-71283230
Itri3	27138	142573063	142573563	2.69039	0.00858335	0.0248958	Itri3:142573063-142573563
Itri3	24275	120164566	120165066	2.68951	3.6252e-05	0.0559178	Itri3:120164566-120165066
Itri3	30867	172430519	172431019	2.68918	6.58711e-10	0.11739	Itri3:172430519-172431019
Itri4	11988	53381275	53381775	2.68852	2.88205e-07	0.0724366	Itri4:53381275-53381775
Itri6	11415	67061762	67062262	2.68851	7.49508e-14	0.199371	Itri6:67061762-67062262
Itri3	24923	125097379	125097879	2.68851	1.49949e-07	0.104167	Itri3:125097379-125097879
Itri14	1323	10969050	10969550	2.68806	1.21455e-06	0.0914418	Itri14:10969050-10969550
Itri18	138	2220687	2221187	2.68776	0.00867877	0.044037	Itri18:2220687-2221187
Itri5	14412	82815787	82816287	2.68733	2.33834e-10	0.147403	Itri5:82815787-82816287
Itri1	33401	188604173	188604673	2.6872	6.13867e-18	0.255754	Itri1:188604173-188604673
Itri15	2288	26997722	26998222	2.68715	2.0316e-07	0.0636265	Itri15:26997722-26998222
Itri6	23963	173931215	173931715	2.68684	1.00436e-10	0.11388	Itri6:173931215-173931715
Itri2	9258	59089649	59090149	2.68656	0.000772145	0.0498888	Itri2:59089649-59090149
Itri11	13909	42790404	42790904	2.68633	2.33562e-05	0.0968667	Itri11:42790404-42790904
Itri6	12857	83865045	83865545	2.68576	0.00860519	0.0336845	Itri6:83865045-83865545
Itri8	1930	7308400	7308900	2.68562	1.67842e-07	0.0795052	Itri8:7308400-7308900
Itri21	561	2167115	2167615	2.68453	6.56765e-10	0.136251	Itri21:2167115-2167615
Itri8	18846	134583055	134583555	2.68437	1.017e-06	0.0767951	Itri8:134583055-134583555
Itri8	3095	11560597	11561097	2.68436	0.00164667	0.0393856	Itri8:11560597-11561097
Itri3	11977	46083355	46083855	2.68355	0.000502972	0.0368952	Itri3:46083355-46083855
Itri9	11571	73494311	73494811	2.68283	1.55184e-11	0.116459	Itri9:73494311-73494811
Itri6	20503	144126795	144127295	2.68142	0.00568529	0.0229607	Itri6:144126795-144127295
Itri8	13257	84559911	84560411	2.68119	0.000488229	0.0530773	Itri8:84559911-84560411
Itri2	22587	146025770	146026270	2.67958	5.6609e-07	0.0855371	Itri2:146025770-146026270
Itri4	9812	33857741	33858241	2.6792	0.00813917	0.0243177	Itri4:33857741-33858241
Itri14	2283	23764370	23764870	2.67895	6.69285e-09	0.101772	Itri14:23764370-23764870
Itri14	2097	20307295	20307795	2.67863	0.0070267	0.0244196	Itri14:20307295-20307795
Itri2	10608	75280542	75281042	2.67834	6.90655e-05	0.0756304	Itri2:75280542-75281042
Itri6	18454	128422308	128422808	2.678	0.00841068	0.0387033	Itri6:128422308-128422808
Itri2	20161	134268559	134269059	2.67734	3.56341e-05	0.0625745	Itri2:134268559-134269059
Itri14	2310	24554455	24554955	2.67681	0.00260085	0.0451037	Itri14:24554455-24554955
Itri12	10431	56521566	56522066	2.67675	2.16037e-11	0.132431	Itri12:56521566-56522066
Itri14	2190	22209234	22209734	2.67668	6.58058e-07	0.0756434	Itri14:22209234-22209734
Itri1	26471	138769560	138770060	2.67571	0.00841068	0.0360364	Itri1:138769560-138770060
Itri2	9884	65830427	65830927	2.67441	1.55888e-06	0.0773631	Itri2:65830427-65830927
Itri3	8732	25707791	25708291	2.6744	0.000286946	0.0776992	Itri3:25707791-25708291
Itri5	15595	91478381	91478881	2.67405	3.76883e-10	0.0854994	Itri5:91478381-91478881
Itri6	22293	161498225	161498725	2.67392	2.33572e-05	0.0606387	Itri6:161498225-161498725
Itri1	31401	172614588	172615088	2.67319	2.33021e-05	0.0488482	Itri1:172614588-172615088
Itri4	16878	89567308	89567808	2.67301	8.75651e-08	0.100499	Itri4:89567308-89567808
Itri6	16480	112145639	112146139	2.67241	7.08078e-05	0.0824827	Itri6:112145639-112146139
Itri2	30382	182526309	182526809	2.6722	0.000750493	0.0458839	Itri2:182526309-182526809
Itri3	34592	193761907	193762407	2.67209	2.80715e-14	0.166221	Itri3:193761907-193762407
Itri11	21449	70227455	70227955	2.67146	0.00354696	0.0259503	Itri11:70227455-70227955
Itri17	7662	44772263	44772763	2.67093	0.000294062	0.0688183	Itri17:44772263-44772763
Itri1	7849	32310776	32311276	2.67022	1.3458e-07	0.0985681	Itri1:32310776-32311276
Itri14	2791	28740851	28741351	2.66993	6.55085e-23	0.258708	Itri14:28740851-28741351
Itri1	14826	66946068	66946568	2.66965	0.000208887	0.0472488	Itri1:66946068-66946568
Itri12	3066	22856642	22857142	2.66927	0.00354696	0.0290181	Itri12:22856642-22857142
Itri9	3708	31426363	31426863	2.6686	0.00402819	0.0386116	Itri9:31426363-31426863
Itri2	28373	168464231	168464731	2.66843	0.000756695	0.0497285	Itri2:168464231-168464731
Itri4	1610	3148376	3148876	2.66843	4.04001e-07	0.0824235	Itri4:3148376-3148876
Itri14	1985	18958167	18958667	2.66839	0.00150247	0.0395609	Itri14:18958167-18958667
Itri2	9796	64743806	64744306	2.66833	0.000120622	0.0418936	Itri2:64743806-64744306
Itri6	5462	16886169	16886669	2.66795	0.00854929	0.026005	Itri6:16886169-16886669
Itri5	11619	62187617	62188117	2.66776	2.3503e-11	0.146324	Itri5:62187617-62188117
Itri5	16799	101459974	101460474	2.66776	0.0039316	0.0343485	Itri5:101459974-101460474
Itri17	6004	31327955	31328455	2.66753	2.28403e-07	0.0713655	Itri17:31327955-31328455
Itri1	1581	8106965	8107465	2.6673	5.99915e-05	0.0516094	Itri1:8106965-8107465
Itri5	10457	52614616	52615116	2.6671	3.52562e-05	0.0470296	Itri5:52614616-52615116
Itri1	20361	99160643	99161143	2.66692	1.50225e-06	0.0629701	Itri1:99160643-99161143
Itri1	25579	133842584	133843084	2.66561	4.09433e-06	0.0692089	Itri1:133842584-133843084
Itri14	6732	58779510	58780010	2.66513	0.000743298	0.0343815	Itri14:58779510-58780010
Itri15	339	7827706	7828206	2.66439	6.82097e-08	0.0835822	Itri15:7827706-7828206
Itri21	824	3639841	3640341	2.66381	0.000714911	0.031514	Itri21:3639841-3640341
Itri1	30595	164369469	164369969	2.66338	7.94139e-15	0.18874	Itri1:164369469-164369969
Itri9	4002	33885736	33886236	2.66337	6.17616e-20	0.301094	Itri9:33885736-33886236
Itri3	11145	42682082	42682582	2.66322	4.67109e-06	0.075311	Itri3:42682082-42682582
Itri8	14068	94910713	94911213	2.66276	0.00098223	0.0315664	Itri8:94910713-94911213
Itri17	4968	20649531	20650031	2.66208	0.00856788	0.0280022	Itri17:20649531-20650031
Itri15	2750	33446228	33446728	2.66183	3.79317e-10	0.110027	Itri15:33446228-33446728
Itri6	18268	126841997	126842497	2.66128	0.000184414	0.0646819	Itri6:126841997-126842497
Itri7	24656	104491348	104491848	2.66087	4.93334e-06	0.0970004	Itri7:104491348-104491848
Itri8	14138	96883283	96883783	2.66032	0.000136055	0.0552538	Itri8:96883283-96883783
Itri7	24700	104894561	104895061	2.65957	0.00467416	0.0584414	Itri7:104894561-104895061
Itri2	20376	136986708	136987208	2.65935	0.000979298	0.0480982	Itri2:136986708-136987208
Itri2	11378	82187416	82187916	2.65921	0.00108451	0.0354804	Itri2:82187416-82187916
Itri2	21642	143995636	143996136	2.65857	1.97059e-09	0.137656	Itri2:143995636-143996136
Itri19	964	2774967	2775467	2.65813	1.47274e-06	0.080114	Itri19:2774967-2775467
Itri6	14649	96054184	96054684	2.65807	0.00191797	0.0228492	Itri6:96054184-96054684
Itri7	25418	111653453	111653953	2.65742	0.00297122	0.0221261	Itri7:111653453-111653953
Itri2	6503	33715383	33715883	2.65726	0.000137792	0.0448619	Itri2:33715383-33715883
Itri8	3215	11855943	11856443	2.65705	2.66478e-19	0.23392	Itri8:11855943-11856443
Itri4	8424	23277609	23278109	2.6569	9.37525e-13	0.1146	Itri4:23277609-23278109
Itri9	1285	13154841	13155341	2.65677	5.8599e-05	0.0694449	Itri9:13154841-13155341
Itri10	6147	115220247	115220747	2.65641	0.00580367	0.0336689	Itri10:115220247-115220747
Itri5	14557	83699908	83700408	2.65616	3.6004e-11	0.151162	Itri5:83699908-83700408
Itri1	36786	221486672	221487172	2.65579	0.00866143	0.0270285	Itri1:221486672-221487172
Itri16	11820	36266213	36266713	2.65497	1.79913e-10	0.118117	Itri16:36266213-36266713
Itri2	13889	98051001	98051501	2.65481	5.66416e-05	0.0679244	Itri2:98051001-98051501
Itri11	24090	91833913	91834413	2.65477	5.80582e-13	0.148784	Itri11:91833913-91834413
Itri1	38388	234540200	234540700	2.65451	0.000211663	0.0476667	Itri1:234540200-234540700
Itri1	39348	237992464	237992964	2.65349	0.00114277	0.0434463	Itri1:237992464-237992964
Itri4	10731	43674105	43674605	2.65275	0.00456202	0.0221042	Itri4:43674105-43674605
Itri8	12416	76024659	76025159	2.65235	6.27864e-07	0.0721912	Itri8:76024659-76025159
Itri4	15235	72787185	72787685	2.65191	2.51401e-10	0.100917	Itri4:72787185-72787685
Itri13	7649	35871099	35871599	2.65154	0.00583785	0.0338433	Itri13:35871099-35871599
Itri2	13152	91944395	91944895	2.65102	0.00231761	0.0327286	Itri2:91944395-91944895
Itri6	10945	63972399	63972899	2.64917	3.56602e-05	0.0516927	Itri6:63972399-63972899
Itri2	15957	113850644	113851144	2.64893	6.63805e-18	0.200063	Itri2:113850644-113851144
Itri9	19654	109346542	109347042	2.64865	7.68708e-07	0.127391	Itri9:109346542-109347042
Itri3	36518	197758907	197759407	2.64839	3.42892e-09	0.100598	Itri3:197758907-197759407
Itri6	13225	86139667	86140167	2.64743	4.51089e-12	0.158791	Itri6:86139667-86140167
Itri16	15273	52464325	52464825	2.64737	2.81884e-07	0.0897214	Itri16:52464325-52464825
Itri3	19708	98124203	98124703	2.64702	1.47219e-05	0.0767235	Itri3:98124203-98124703
Itri10	4081	63971359	63971859	2.64693	0.00117842	0.0402116	Itri10:63971359-63971859
Itri8	19855	140513694	140514194	2.64677	0.00166162	0.0314801	Itri8:140513694-140514194
Itri12	7925	48466504	48467004	2.64665	9.5531e-08	0.0611027	Itri12:48466504-48467004
Itri6	11252	65828408	65828908	2.64588	1.41324e-10	0.120014	Itri6:65828408-65828908
Itri6	20690	147084377	147084877	2.64568	0.00258345	0.0334601	Itri6:147084377-147084877
Itri1	20529	101732143	101732643	2.64568	0.000617533	0.0330038	Itri1:101732143-101732643
Itri11	26437	116071088	116071588	2.64531	0.0017462	0.0396994	Itri11:116071088-116071588
Itri6	23012	165045478	165045978	2.6449	0.00816542	0.0248128	Itri6:165045478-165045978
Itri8	18302	130531979	130532479	2.6449	0.000469746	0.0391466	Itri8:130531979-130532479
Itri1	36790	221521472	221521972	2.64457	4.20954e-07	0.0642019	Itri1:221521472-221521972
Itri2	31162	189272821	189273321	2.64367	7.86679e-09	0.102816	Itri2:189272821-189273321
Itri16	11197	32801171	32801671	2.6432	8.07043e-16	0.185234	Itri16:32801171-32801671
Itri1	12379	55427306	55427806	2.64293	8.10737e-08	0.0937475	Itri1:55427306-55427806
Itri14	9223	66137994	66138494	2.64283	0.00591164	0.0387106	Itri14:66137994-66138494
Itri7	25493	112127710	112128210	2.64254	0.00236618	0.0334188	Itri7:112127710-112128210
Itri3	928	1573404	1573904	2.64221	0.00110974	0.0368491	Itri3:1573404-1573904
Itri5	13000	70484304	70484804	2.64145	0.00866143	0.0292324	Itri5:70484304-70484804
Itri7	27231	123844257	123844757	2.64139	0.00392186	0.0335157	Itri7:123844257-123844757
Itri12	17045	92796723	92797223	2.6413	0.00839254	0.038175	Itri12:92796723-92797223
Itri19	810	1940436	1940936	2.64051	8.094e-12	0.162622	Itri19:1940436-1940936
Itri18	484	8021221	8021721	2.63976	1.03895e-05	0.0868344	Itri18:8021221-8021721
Itri17	5573	26002560	26003060	2.63942	2.68522e-06	0.0751459	Itri17:26002560-26003060
Itri9	12617	81356760	81357260	2.63942	3.55594e-08	0.105232	Itri9:81356760-81357260
Itri14	4463	39874161	39874661	2.63939	1.33058e-05	0.0479772	Itri14:39874161-39874661
Itri4	15620	77010198	77010698	2.63774	1.58758e-06	0.0775997	Itri4:77010198-77010698
Itri1	8286	33406622	33407122	2.63772	0.00261912	0.0561085	Itri1:33406622-33407122
Itri7	25651	113683996	113684496	2.63766	6.24302e-08	0.0925913	Itri7:113683996-113684496
Itri4	27508	183023527	183024027	2.63757	2.01099e-13	0.17552	Itri4:183023527-183024027
Itri2	6037	29735296	29735796	2.63734	1.63427e-07	0.0757726	Itri2:29735296-29735796
Itri5	12005	64334466	64334966	2.63706	0.006962	0.0208437	Itri5:64334466-64334966
Itri13	12507	67264584	67265084	2.63698	5.72379e-05	0.0409383	Itri13:67264584-67265084
Itri13	11155	57120145	57120645	2.63676	9.62754e-06	0.0674063	Itri13:57120145-57120645
Itri4	9618	30732375	30732875	2.63623	6.57656e-06	0.0672865	Itri4:30732375-30732875
Itri5	6340	24635192	24635692	2.63586	6.17827e-06	0.0590408	Itri5:24635192-24635692
Itri18	1672	23690091	23690591	2.63568	0.000339428	0.0437262	Itri18:23690091-23690591
Itri1	39844	240347735	240348235	2.63547	0.0025543	0.0448619	Itri1:240347735-240348235
Itri15	4124	43120087	43120587	2.6343	3.95037e-05	0.0701358	Itri15:43120087-43120587
Itri5	14001	79749108	79749608	2.63406	0.00395606	0.0316541	Itri5:79749108-79749608
Itri17	5273	23310230	23310730	2.63375	0.00258524	0.0293159	Itri17:23310230-23310730
Itri2	30578	183812033	183812533	2.63333	0.00820827	0.0310735	Itri2:183812033-183812533
Itri1	30409	162932982	162933482	2.63327	0.00325225	0.0478242	Itri1:162932982-162933482
Itri2	14914	106567602	106568102	2.63298	0.00592435	0.0292792	Itri2:106567602-106568102
Itri3	19294	96272453	96272953	2.63184	1.15131e-06	0.0699776	Itri3:96272453-96272953
Itri8	13013	83024828	83025328	2.63161	0.000721557	0.0590794	Itri8:83024828-83025328
Itri6	8806	47173406	47173906	2.63101	0.00342831	0.0457211	Itri6:47173406-47173906
Itri6	4378	12071264	12071764	2.63091	0.000206315	0.0380522	Itri6:12071264-12071764
Itri3	31743	180063575	180064075	2.63063	0.00107841	0.0342782	Itri3:180063575-180064075
Itri1	21772	110074527	110075027	2.63051	0.000488577	0.037095	Itri1:110074527-110075027
Itri11	24428	95250845	95251345	2.63044	0.000298032	0.0749737	Itri11:95250845-95251345
Itri1	23223	117698640	117699140	2.63016	0.00252701	0.0261984	Itri1:117698640-117699140
Itri6	17228	117453437	117453937	2.63016	0.00390339	0.0337216	Itri6:117453437-117453937
Itri1	12420	55537284	55537784	2.63016	0.00122464	0.0582633	Itri1:55537284-55537784
Itri7	15909	53806040	53806540	2.62981	3.32012e-06	0.0682101	Itri7:53806040-53806540
Itri15	1452	18954912	18955412	2.62916	0.005754	0.0235165	Itri15:18954912-18955412
Itri15	6660	63928637	63929137	2.62823	0.00864403	0.0358224	Itri15:63928637-63929137
Itri11	9572	34390567	34391067	2.62741	0.00114122	0.0333954	Itri11:34390567-34391067
Itri11	24070	91414761	91415261	2.62733	0.000130361	0.0293148	Itri11:91414761-91415261
Itri9	18834	107011242	107011742	2.62675	1.83043e-09	0.126034	Itri9:107011242-107011742
Itri2	14724	104971191	104971691	2.62663	6.77515e-07	0.0906635	Itri2:104971191-104971691
Itri2	8161	52549676	52550176	2.62628	4.2955e-18	0.207645	Itri2:52549676-52550176
Itri6	17061	115903045	115903545	2.62439	8.58333e-11	0.130916	Itri6:115903045-115903545
Itri16	12435	38950485	38950985	2.6239	3.67388e-13	0.181104	Itri16:38950485-38950985
Itri8	22436	149811735	149812235	2.62389	6.04885e-05	0.076257	Itri8:149811735-149812235
Itri8	218	1328582	1329082	2.62357	9.62392e-06	0.0416565	Itri8:1328582-1329082
Itri11	25058	100577469	100577969	2.62335	9.13889e-06	0.0886569	Itri11:100577469-100577969
Itri8	8761	44713912	44714412	2.62305	5.48569e-07	0.0832171	Itri8:44713912-44714412
Itri7	28707	132612751	132613251	2.62268	5.13729e-09	0.0740947	Itri7:132612751-132613251
Itri15	3945	41464013	41464513	2.62246	0.000146253	0.0777754	Itri15:41464013-41464513
Itri6	11763	69897531	69898031	2.62174	8.79765e-05	0.0692706	Itri6:69897531-69898031
Itri2	36771	210020857	210021357	2.62162	2.40449e-05	0.0453729	Itri2:210020857-210021357
Itri12	16402	88899241	88899741	2.62149	0.000645173	0.0336842	Itri12:88899241-88899741
Itri3	27450	144874789	144875289	2.62127	0.00853127	0.0257315	Itri3:144874789-144875289
Itri12	2142	17296315	17296815	2.62105	1.3819e-06	0.0712034	Itri12:17296315-17296815
Itri4	10207	38415464	38415964	2.62097	3.7415e-12	0.156057	Itri4:38415464-38415964
Itri13	1409	5967974	5968474	2.62083	8.95148e-16	0.215871	Itri13:5967974-5968474
Itri11	6785	29079504	29080004	2.61999	0.00820827	0.0314553	Itri11:29079504-29080004
Itri15	951	12447253	12447753	2.6197	0.000138968	0.0574187	Itri15:12447253-12447753
Itri11	26248	111533410	111533910	2.61941	3.98141e-05	0.0576006	Itri11:111533410-111533910
Itri11	8379	31695264	31695764	2.61917	1.0353e-10	0.132999	Itri11:31695264-31695764
Itri1	12178	54100086	54100586	2.61914	8.5722e-21	0.241851	Itri1:54100086-54100586
Itri6	23324	168353075	168353575	2.6186	0.000309353	0.0454918	Itri6:168353075-168353575
Itri19	887	2496513	2497013	2.61778	2.44274e-07	0.081016	Itri19:2496513-2497013
Itri5	16620	100260948	100261448	2.61685	2.80715e-06	0.0660803	Itri5:100260948-100261448
Itri17	5746	28198686	28199186	2.6168	0.000136438	0.0542885	Itri17:28198686-28199186
Itri8	14171	97200176	97200676	2.61667	1.04158e-10	0.123288	Itri8:97200176-97200676
Itri4	8095	21451139	21451639	2.61632	1.6826e-07	0.080659	Itri4:21451139-21451639
Itri7	9060	24911235	24911735	2.61606	0.00243134	0.0515537	Itri7:24911235-24911735
Itri4	28515	187012648	187013148	2.61584	4.38038e-11	0.143461	Itri4:187012648-187013148
Itri6	12069	72488426	72488926	2.61404	4.06811e-10	0.100559	Itri6:72488426-72488926
Itri1	2091	9497753	9498253	2.61318	1.89423e-07	0.0996318	Itri1:9497753-9498253
Itri8	3934	16164201	16164701	2.61209	0.00232397	0.024326	Itri8:16164201-16164701
Itri16	12190	37962697	37963197	2.6119	0.000188447	0.039521	Itri16:37962697-37963197
Itri2	33024	200833885	200834385	2.61137	2.30113e-05	0.0538451	Itri2:200833885-200834385
Itri3	24701	123681203	123681703	2.61091	0.00154618	0.0315339	Itri3:123681203-123681703
Itri3	26969	140172502	140173002	2.6108	0.00260494	0.0327901	Itri3:140172502-140173002
Itri7	28697	132557483	132557983	2.61075	0.00816542	0.0266012	Itri7:132557483-132557983
Itri6	1328	2221870	2222370	2.61017	3.64222e-06	0.102346	Itri6:2221870-2222370
Itri15	4222	44133166	44133666	2.60995	0.00353732	0.0237946	Itri15:44133166-44133666
Itri15	2162	25240577	25241077	2.60851	4.24338e-06	0.0611685	Itri15:25240577-25241077
Itri5	26594	153811324	153811824	2.60816	0.000333054	0.0473872	Itri5:153811324-153811824
Itri9	25782	128783120	128783620	2.60774	0.00074367	0.0479806	Itri9:128783120-128783620
Itri1	15285	69995922	69996422	2.60671	0.00106417	0.0591971	Itri1:69995922-69996422
Itri10	3263	46630645	46631145	2.60635	0.00814638	0.0229807	Itri10:46630645-46631145
Itri5	31407	178041917	178042417	2.60602	0.00115518	0.0360083	Itri5:178041917-178042417
Itri12	6450	44242399	44242899	2.606	1.68882e-07	0.0909801	Itri12:44242399-44242899
Itri1	14765	66229371	66229871	2.60579	0.00404482	0.0483281	Itri1:66229371-66229871
Itri17	8589	50291089	50291589	2.60493	1.04014e-20	0.268067	Itri17:50291089-50291589
Itri6	22893	164316861	164317361	2.6049	5.17893e-06	0.0810087	Itri6:164316861-164317361
Itri15	2607	30894193	30894693	2.60405	1.53276e-07	0.124075	Itri15:30894193-30894693
Itri1	4448	15311002	15311502	2.60364	1.25245e-10	0.141654	Itri1:15311002-15311502
Itri3	21720	103832318	103832818	2.603	2.68334e-07	0.105193	Itri3:103832318-103832818
Itri2	7834	48684994	48685494	2.60146	4.01072e-13	0.157867	Itri2:48684994-48685494
Itri2	30696	184509349	184509849	2.6013	6.62656e-08	0.0907605	Itri2:184509349-184509849
Itri7	28729	132722360	132722860	2.6005	0.0058103	0.0242361	Itri7:132722360-132722860
Itri5	16680	100701366	100701866	2.59941	3.25672e-07	0.108079	Itri5:100701366-100701866
Itri1	31276	171478224	171478724	2.59878	1.19165e-10	0.13849	Itri1:171478224-171478724
Itri8	11402	61632046	61632546	2.59863	0.000752297	0.0381201	Itri8:61632046-61632546
Itri5	5874	19181953	19182453	2.5986	0.00022082	0.0488404	Itri5:19181953-19182453
Itri7	20275	75105243	75105743	2.59855	0.000502972	0.0422512	Itri7:75105243-75105743
Itri4	8999	26711506	26712006	2.59721	1.00437e-06	0.0595999	Itri4:26711506-26712006
Itri8	13978	93538166	93538666	2.59717	0.00400638	0.0329902	Itri8:93538166-93538666
Itri7	21890	84706268	84706768	2.59637	0.000764583	0.0381758	Itri7:84706268-84706768
Itri11	22109	74026322	74026822	2.59601	0.00048633	0.0466779	Itri11:74026322-74026822
Itri2	5959	28913255	28913755	2.59527	6.65286e-10	0.128882	Itri2:28913255-28913755
Itri1	27912	146520377	146520877	2.59518	0.000303268	0.038802	Itri1:146520377-146520877
Itri6	8665	45949060	45949560	2.59474	0.000738008	0.0607988	Itri6:45949060-45949560
Itri3	24056	116911025	116911525	2.59463	1.61228e-13	0.173737	Itri3:116911025-116911525
Itri8	12263	74309425	74309925	2.59337	0.00115024	0.0469431	Itri8:74309425-74309925
Itri13	11140	57032849	57033349	2.59301	6.50204e-06	0.0687394	Itri13:57032849-57033349
Itri5	2065	5493379	5493879	2.59287	4.44919e-13	0.17631	Itri5:5493379-5493879
Itri4	27036	179983023	179983523	2.59259	3.9159e-06	0.0838393	Itri4:179983023-179983523
Itri3	15623	65051993	65052493	2.59258	4.69898e-10	0.151485	Itri3:65051993-65052493
Itri13	5527	23571903	23572403	2.59256	5.29761e-05	0.0751889	Itri13:23571903-23572403
Itri12	6454	44360506	44361006	2.59231	4.07647e-05	0.067186	Itri12:44360506-44361006
Itri4	10228	38492863	38493363	2.59227	1.38906e-06	0.0696768	Itri4:38492863-38493363
Itri10	2078	31547140	31547640	2.59207	0.000794519	0.0321618	Itri10:31547140-31547640
Itri5	27226	159329500	159330000	2.59158	0.00273958	0.038947	Itri5:159329500-159330000
Itri11	25803	106578584	106579084	2.59125	2.79212e-20	0.277055	Itri11:106578584-106579084
Itri2	8529	54470371	54470871	2.59087	2.79847e-09	0.14855	Itri2:54470371-54470871
Itri1	2352	10119206	10119706	2.59081	8.42475e-07	0.0966696	Itri1:10119206-10119706
Itri10	1128	17609766	17610266	2.5906	0.000332117	0.0457648	Itri10:17609766-17610266
Itri7	21529	83420152	83420652	2.59044	1.17724e-08	0.119679	Itri7:83420152-83420652
Itri5	9422	40855045	40855545	2.59016	8.41225e-06	0.0798886	Itri5:40855045-40855545
Itri12	10992	59956512	59957012	2.58986	1.03368e-06	0.0744988	Itri12:59956512-59957012
Itri1	27659	145627417	145627917	2.58951	8.32932e-10	0.102182	Itri1:145627417-145627917
Itri7	20352	75563727	75564227	2.58904	0.003651	0.0600975	Itri7:75563727-75564227
Itri11	25836	106979016	106979516	2.58875	4.28014e-06	0.102296	Itri11:106979016-106979516
Itri3	34188	192455845	192456345	2.58863	6.99754e-05	0.081728	Itri3:192455845-192456345
Itri4	15020	70749989	70750489	2.58836	3.89384e-14	0.157552	Itri4:70749989-70750489
Itri19	2817	12464226	12464726	2.58711	2.99734e-08	0.113827	Itri19:12464226-12464726
Itri9	12317	76798490	76798990	2.5866	0.00110974	0.0365089	Itri9:76798490-76798990
Itri2	4076	15920614	15921114	2.58658	0.000471327	0.0342405	Itri2:15920614-15921114
Itri2	13517	93950387	93950887	2.58647	0.000323398	0.0325066	Itri2:93950387-93950887
Itri5	17349	104835691	104836191	2.58629	0.000139891	0.0426532	Itri5:104835691-104836191
Itri2	30940	186445380	186445880	2.58603	0.00405151	0.0380288	Itri2:186445380-186445880
Itri11	289	3686248	3686748	2.58552	6.71748e-11	0.152956	Itri11:3686248-3686748
Itri5	33383	184897198	184897698	2.58539	0.00075139	0.0468729	Itri5:184897198-184897698
Itri9	14841	94153917	94154417	2.58499	0.000303268	0.0355069	Itri9:94153917-94154417
Itri13	11197	57376427	57376927	2.58448	4.11126e-06	0.0614333	Itri13:57376427-57376927
Itri6	20408	142577780	142578280	2.58418	0.000149147	0.0681855	Itri6:142577780-142578280
Itri6	4469	12814261	12814761	2.58268	4.65597e-05	0.0820802	Itri6:12814261-12814761
Itri6	9268	51391683	51392183	2.58265	0.000766008	0.0338231	Itri6:51391683-51392183
Itri10	850	10511568	10512068	2.5826	3.27265e-06	0.0823945	Itri10:10511568-10512068
Itri4	15650	77146663	77147163	2.58214	1.37927e-10	0.157677	Itri4:77146663-77147163
Itri1	26437	138693235	138693735	2.58182	7.63002e-05	0.0418514	Itri1:138693235-138693735
Itri4	21641	127364991	127365491	2.5818	0.00096404	0.0194912	Itri4:127364991-127365491
Itri1	34958	200303333	200303833	2.58168	0.00856788	0.0252357	Itri1:200303333-200303833
Itri1	21497	108498201	108498701	2.58154	0.000768104	0.0403642	Itri1:108498201-108498701
Itri11	21870	72015853	72016353	2.58067	5.2903e-06	0.0751054	Itri11:72015853-72016353
Itri2	10314	71124909	71125409	2.58013	4.32706e-06	0.0502231	Itri2:71124909-71125409
Itri5	14630	84464961	84465461	2.57992	0.00174829	0.0354988	Itri5:84464961-84465461
Itri8	10932	56361780	56362280	2.57954	1.58807e-05	0.0521048	Itri8:56361780-56362280
Itri11	4938	26283247	26283747	2.5794	0.00269939	0.0360414	Itri11:26283247-26283747
Itri6	22253	161275951	161276451	2.57919	5.01711e-10	0.112236	Itri6:161275951-161276451
Itri1	36581	215172740	215173240	2.57709	0.000774108	0.0406267	Itri1:215172740-215173240
Itri9	4065	34467757	34468257	2.57663	0.000494328	0.0403968	Itri9:34467757-34468257
Itri5	11727	62371880	62372380	2.57645	1.10502e-37	0.47758	Itri5:62371880-62372380
Itri5	7351	27893503	27894003	2.57622	0.000121274	0.0608445	Itri5:27893503-27894003
Itri5	22962	131421866	131422366	2.57618	0.00846806	0.0243263	Itri5:131421866-131422366
Itri18	1898	25453087	25453587	2.57578	1.04645e-05	0.0747864	Itri18:25453087-25453587
Itri2	19411	126379447	126379947	2.57577	8.47282e-09	0.107807	Itri2:126379447-126379947
Itri5	21180	117940912	117941412	2.57557	0.00176316	0.0440107	Itri5:117940912-117941412
Itri5	32136	181542184	181542684	2.57546	0.00113259	0.0375527	Itri5:181542184-181542684
Itri11	26216	111365566	111366066	2.57487	6.1759e-19	0.222864	Itri11:111365566-111366066
Itri3	12655	49631466	49631966	2.5748	0.00716672	0.0380086	Itri3:49631466-49631966
Itri7	30111	144809447	144809947	2.57477	0.00290979	0.0656667	Itri7:144809447-144809947
Itri6	22915	164378683	164379183	2.57407	1.75699e-13	0.117505	Itri6:164378683-164379183
Itri3	29862	168181083	168181583	2.57382	3.30398e-16	0.198732	Itri3:168181083-168181583
Itri14	7623	63815630	63816130	2.57337	0.00269343	0.0392457	Itri14:63815630-63816130
Itri12	14498	81206048	81206548	2.57308	3.90074e-07	0.0613562	Itri12:81206048-81206548
Itri1	36817	221803396	221803896	2.57267	0.000889729	0.094179	Itri1:221803396-221803896
Itri2	13508	93754705	93755205	2.57183	0.00063357	0.0314822	Itri2:93754705-93755205
Itri1	35752	206868700	206869200	2.57157	0.000325955	0.0599348	Itri1:206868700-206869200
Itri18	1853	25165228	25165728	2.57143	3.62635e-05	0.05198	Itri18:25165228-25165728
Itri7	25680	114061070	114061570	2.5707	1.9538e-06	0.0490563	Itri7:114061070-114061570
Itri11	26100	110216376	110216876	2.56966	0.00822663	0.0242214	Itri11:110216376-110216876
Itri17	6022	31383146	31383646	2.56926	0.00174829	0.0310632	Itri17:31383146-31383646
Itri1	20522	101666895	101667395	2.56905	6.05472e-16	0.220897	Itri1:101666895-101667395
Itri5	8540	34689954	34690454	2.56883	6.70705e-06	0.0682781	Itri5:34689954-34690454
Itri7	24788	106509160	106509660	2.56787	8.19504e-05	0.0695064	Itri7:106509160-106509660
Itri6	6452	26347577	26348077	2.56726	0.00818736	0.0292847	Itri6:26347577-26348077
Itri14	9227	66142006	66142506	2.56669	0.0087584	0.0314092	Itri14:66142006-66142506
Itri2	7291	42311035	42311535	2.56659	2.67563e-07	0.0765989	Itri2:42311035-42311535
Itri1	9740	41855788	41856288	2.56643	0.000673714	0.0602359	Itri1:41855788-41856288
Itri4	9617	30729023	30729523	2.56618	0.00353732	0.0281024	Itri4:30729023-30729523
Itri3	10713	37283324	37283824	2.56581	2.25035e-05	0.064779	Itri3:37283324-37283824
Itri4	20921	117977542	117978042	2.56571	5.65983e-06	0.149449	Itri4:117977542-117978042
Itri6	26636	186577239	186577739	2.5654	7.13141e-06	0.0673216	Itri6:186577239-186577739
Itri8	21249	146341017	146341517	2.56488	0.00457576	0.019823	Itri8:146341017-146341517
Itri5	32889	183149146	183149646	2.56418	1.35332e-25	0.3286	Itri5:183149146-183149646
Itri1	25399	130884556	130885056	2.5637	3.95434e-08	0.0861608	Itri1:130884556-130885056
Itri8	17986	127167739	127168239	2.56347	0.00807465	0.0498732	Itri8:127167739-127168239
Itri6	6001	20868547	20869047	2.56266	5.683e-08	0.0949473	Itri6:20868547-20869047
Itri7	29272	136837590	136838090	2.56245	3.7751e-07	0.0800611	Itri7:136837590-136838090
Itri1	6183	22292026	22292526	2.56224	3.61091e-05	0.0533489	Itri1:22292026-22292526
Itri1	4411	15091303	15091803	2.56212	0.00408848	0.034831	Itri1:15091303-15091803
Itri17	7299	42670023	42670523	2.56186	0.000662619	0.0535206	Itri17:42670023-42670523
Itri13	5844	26941332	26941832	2.56175	0.00822663	0.0262246	Itri13:26941332-26941832
Itri1	251	3073620	3074120	2.56166	3.91647e-05	0.053676	Itri1:3073620-3074120
Itri9	8300	60500778	60501278	2.56132	0.000299382	0.0378513	Itri9:60500778-60501278
Itri2	8984	57329741	57330241	2.56127	1.41606e-06	0.0851264	Itri2:57329741-57330241
Itri6	7459	35244037	35244537	2.56041	8.08927e-10	0.0822932	Itri6:35244037-35244537
Itri5	1883	5021680	5022180	2.56	1.00597e-11	0.126116	Itri5:5021680-5022180
Itri5	17153	103796454	103796954	2.55973	3.46679e-05	0.0669279	Itri5:103796454-103796954
Itri4	24909	162669409	162669909	2.55968	1.526e-14	0.197817	Itri4:162669409-162669909
Itri11	25709	105961272	105961772	2.5594	5.27408e-05	0.057692	Itri11:105961272-105961772
Itri12	10975	59938430	59938930	2.55869	0.000380924	0.075401	Itri12:59938430-59938930
Itri9	26123	129782171	129782671	2.55861	4.3673e-06	0.0754835	Itri9:129782171-129782671
Itri17	460	1174476	1174976	2.5577	9.79743e-08	0.109219	Itri17:1174476-1174976
Itri6	10694	62393398	62393898	2.55762	1.29071e-09	0.139787	Itri6:62393398-62393898
Itri13	6215	28460644	28461144	2.55706	1.15642e-08	0.130195	Itri13:28460644-28461144
Itri4	27315	181461472	181461972	2.55698	0.0075586	0.0526323	Itri4:181461472-181461972
Itri4	10111	37175590	37176090	2.55696	0.000307661	0.0368817	Itri4:37175590-37176090
Itri8	17902	126571461	126571961	2.55694	0.00114799	0.0507561	Itri8:126571461-126571961
Itri1	1489	7959162	7959662	2.55671	0.00110287	0.0362752	Itri1:7959162-7959662
Itri18	456	7537826	7538326	2.55661	0.000724659	0.0688723	Itri18:7537826-7538326
Itri1	36193	210420909	210421409	2.55583	0.00174378	0.0543873	Itri1:210420909-210421409
Itri7	5714	12656313	12656813	2.55471	0.000217022	0.0495266	Itri7:12656313-12656813
Itri9	21846	114938870	114939370	2.55458	0.00110892	0.0289379	Itri9:114938870-114939370
Itri2	7516	44639175	44639675	2.55448	0.000460071	0.051141	Itri2:44639175-44639675
Itri1	19764	96980622	96981122	2.55443	0.00112104	0.0319112	Itri1:96980622-96981122
Itri5	1171	2728900	2729400	2.55415	1.02453e-06	0.0738486	Itri5:2728900-2729400
Itri3	16989	77760744	77761244	2.55387	0.000541454	0.0752151	Itri3:77760744-77761244
Itri1	22861	115383098	115383598	2.55372	0.00864374	0.0266414	Itri1:115383098-115383598
Itri8	11766	68069409	68069909	2.55343	3.10401e-10	0.0963726	Itri8:68069409-68069909
Itri11	6500	28673729	28674229	2.5533	7.21631e-16	0.230518	Itri11:28673729-28674229
Itri8	3796	14397112	14397612	2.55308	4.34799e-07	0.0937925	Itri8:14397112-14397612
Itri2	29384	174338782	174339282	2.5529	3.80236e-16	0.184745	Itri2:174338782-174339282
Itri6	8984	48839035	48839535	2.55267	0.00543003	0.0213206	Itri6:48839035-48839535
Itri11	26215	111364770	111365270	2.55255	0.00839254	0.0283519	Itri11:111364770-111365270
Itri1	5096	18224361	18224861	2.55244	3.4628e-06	0.0875736	Itri1:18224361-18224861
Itri2	5802	26505739	26506239	2.55195	0.00583485	0.02773	Itri2:26505739-26506239
Itri17	6734	35306816	35307316	2.55195	6.08674e-11	0.117642	Itri17:35306816-35307316
Itri14	5820	52553512	52554012	2.55154	1.41299e-09	0.108512	Itri14:52553512-52554012
Itri7	29503	138768026	138768526	2.55154	3.34831e-10	0.111369	Itri7:138768026-138768526
Itri16	11416	33653752	33654252	2.55116	2.33572e-05	0.0587618	Itri16:33653752-33654252
Itri2	14803	105675934	105676434	2.55094	3.09705e-06	0.0707732	Itri2:105675934-105676434
Itri3	27353	144359945	144360445	2.55051	0.00059692	0.0569728	Itri3:144359945-144360445
Itri8	11832	68757945	68758445	2.5501	0.00175343	0.0488803	Itri8:68757945-68758445
Itri3	10399	34852085	34852585	2.54954	5.62056e-13	0.152369	Itri3:34852085-34852585
Itri13	11515	59557896	59558396	2.54944	1.42317e-05	0.0459627	Itri13:59557896-59558396
Itri6	18180	126058001	126058501	2.54936	0.00177476	0.037809	Itri6:126058001-126058501
Itri4	10765	44099189	44099689	2.54903	4.59758e-09	0.0960436	Itri4:44099189-44099689
Itri6	19175	133773371	133773871	2.549	0.000214538	0.0456161	Itri6:133773371-133773871
Itri5	10147	46940407	46940907	2.54864	1.24191e-11	0.150544	Itri5:46940407-46940907
Itri9	12297	76772124	76772624	2.54851	5.84044e-19	0.256481	Itri9:76772124-76772624
Itri7	5053	8275143	8275643	2.54824	2.83298e-05	0.0662974	Itri7:8275143-8275643
Itri2	7850	48834953	48835453	2.54798	1.2448e-13	0.177119	Itri2:48834953-48835453
Itri6	13777	90865656	90866156	2.54789	6.84627e-13	0.180241	Itri6:90865656-90866156
Itri9	30480	144346758	144347258	2.54676	0.00050473	0.086173	Itri9:144346758-144347258
Itri6	10514	61698580	61699080	2.54665	0.00065103	0.0395397	Itri6:61698580-61699080
Itri12	4985	35829770	35830270	2.54662	2.09995e-15	0.201794	Itri12:35829770-35830270
Itri1	15355	70607540	70608040	2.54576	0.00570517	0.0281796	Itri1:70607540-70608040
Itri2	31164	189274071	189274571	2.5457	2.68493e-05	0.0346887	Itri2:189274071-189274571
Itri1	35573	204567868	204568368	2.54551	1.45664e-07	0.104528	Itri1:204567868-204568368
Itri6	17448	120269000	120269500	2.54493	7.94051e-05	0.07272	Itri6:120269000-120269500
Itri5	26942	156528609	156529109	2.5449	2.75997e-05	0.0590463	Itri5:156528609-156529109
Itri1	31938	177494345	177494845	2.54477	0.00263173	0.0419093	Itri1:177494345-177494845
Itri15	2138	25034536	25035036	2.54429	0.00543003	0.03482	Itri15:25034536-25035036
Itri4	8936	26421208	26421708	2.5442	3.87287e-05	0.0557185	Itri4:26421208-26421708
Itri12	3291	24919382	24919882	2.54407	0.00129556	0.0549059	Itri12:24919382-24919882
Itri4	22695	139542170	139542670	2.54406	1.33407e-05	0.0875272	Itri4:139542170-139542670
Itri6	8843	47421477	47421977	2.5431	0.00884467	0.0299177	Itri6:47421477-47421977
Itri3	11325	43147468	43147968	2.54293	6.45864e-06	0.0493959	Itri3:43147468-43147968
Itri6	14607	95197225	95197725	2.54277	0.000143979	0.0464658	Itri6:95197225-95197725
Itri1	10205	45256361	45256861	2.54153	2.19414e-06	0.0813199	Itri1:45256361-45256861
Itri6	7510	35520873	35521373	2.54147	0.000511796	0.0617228	Itri6:35520873-35521373
Itri11	21224	68793274	68793774	2.54117	3.95296e-11	0.138933	Itri11:68793274-68793774
Itri3	2465	4487654	4488154	2.54086	5.01912e-05	0.0696808	Itri3:4487654-4488154
Itri3	16775	75173255	75173755	2.54069	1.23451e-05	0.0594677	Itri3:75173255-75173755
Itri5	10580	55093620	55094120	2.54021	4.95693e-05	0.074694	Itri5:55093620-55094120
Itri1	40267	241822119	241822619	2.5402	0.00166843	0.0513114	Itri1:241822119-241822619
Itri7	15851	53597815	53598315	2.53999	0.00560616	0.0377405	Itri7:53597815-53598315
Itri3	12359	48483373	48483873	2.53967	5.83728e-08	0.109024	Itri3:48483373-48483873
Itri4	25396	166754898	166755398	2.53961	1.45458e-05	0.0671063	Itri4:166754898-166755398
Itri7	5080	8320358	8320858	2.5394	0.00360261	0.0283738	Itri7:8320358-8320858
Itri5	13687	75000086	75000586	2.53926	2.87725e-08	0.114624	Itri5:75000086-75000586
Itri5	5833	18714298	18714798	2.53872	0.00179814	0.0284491	Itri5:18714298-18714798
Itri5	9225	37425381	37425881	2.53869	0.000149021	0.0656971	Itri5:37425381-37425881
Itri7	15916	53821244	53821744	2.53798	6.21858e-15	0.173283	Itri7:53821244-53821744
Itri4	9728	32207322	32207822	2.53794	0.00594915	0.0437892	Itri4:32207322-32207822
Itri17	5256	22984967	22985467	2.53743	0.000222722	0.0490193	Itri17:22984967-22985467
Itri6	20781	148097371	148097871	2.53737	0.000138606	0.0404305	Itri6:148097371-148097871
Itri17	6825	36609497	36609997	2.53723	0.000216112	0.0442337	Itri17:36609497-36609997
Itri3	11692	44600814	44601314	2.53714	0.00408848	0.034738	Itri3:44600814-44601314
Itri9	8295	60463755	60464255	2.53607	1.51308e-07	0.123821	Itri9:60463755-60464255
Itri10	870	10764469	10764969	2.53577	7.45848e-05	0.04126	Itri10:10764469-10764969
Itri4	23996	155828898	155829398	2.53509	1.72767e-08	0.0840625	Itri4:155828898-155829398
Itri6	18836	131358303	131358803	2.5349	6.21435e-11	0.113372	Itri6:131358303-131358803
Itri1	36831	221949971	221950471	2.53483	0.00590139	0.0333444	Itri1:221949971-221950471
Itri12	10048	54733472	54733972	2.53455	9.13445e-05	0.0434172	Itri12:54733472-54733972
Itri8	11494	63400321	63400821	2.53453	0.00261924	0.0339441	Itri8:63400321-63400821
Itri19	812	1946161	1946661	2.53251	0.00599984	0.0351835	Itri19:1946161-1946661
Itri11	23255	81004178	81004678	2.53238	4.11989e-06	0.0802101	Itri11:81004178-81004678
Itri15	1968	23864985	23865485	2.53235	1.76157e-09	0.102598	Itri15:23864985-23865485
Itri2	9604	62454614	62455114	2.5323	0.00269316	0.0354927	Itri2:62454614-62455114
Itri6	3280	8116215	8116715	2.53218	0.00589066	0.0402949	Itri6:8116215-8116715
Itri9	10033	69525567	69526067	2.53196	7.59294e-09	0.108596	Itri9:69525567-69526067
Itri14	2286	23785267	23785767	2.53146	2.25271e-11	0.153728	Itri14:23785267-23785767
Itri1	31387	172378241	172378741	2.5307	0.000161395	0.0703646	Itri1:172378241-172378741
Itri10	5744	105509246	105509746	2.53052	0.00579827	0.022586	Itri10:105509246-105509746
Itri2	28237	167722100	167722600	2.53028	0.00457576	0.0223878	Itri2:167722100-167722600
Itri5	3231	8559452	8559952	2.52997	4.59866e-09	0.120121	Itri5:8559452-8559952
Itri11	10541	36698566	36699066	2.52991	1.26375e-06	0.099148	Itri11:36698566-36699066
Itri5	27620	162262183	162262683	2.52968	8.03745e-07	0.0820173	Itri5:162262183-162262683
Itri4	17784	97398071	97398571	2.52958	1.03423e-05	0.0602939	Itri4:97398071-97398571
Itri11	13979	42931247	42931747	2.52871	0.00382627	0.0439526	Itri11:42931247-42931747
Itri4	12115	56292286	56292786	2.5285	9.44408e-06	0.106897	Itri4:56292286-56292786
Itri4	8402	23161986	23162486	2.5283	2.38208e-06	0.0936758	Itri4:23161986-23162486
Itri6	8492	43531694	43532194	2.52817	4.8059e-11	0.161139	Itri6:43531694-43532194
Itri17	3837	13345793	13346293	2.52762	9.91192e-08	0.118498	Itri17:13345793-13346293
Itri2	15956	113849995	113850495	2.52742	0.000299382	0.0339795	Itri2:113849995-113850495
Itri7	25394	111597695	111598195	2.52654	1.28862e-06	0.100269	Itri7:111597695-111598195
Itri6	27745	189015220	189015720	2.52653	0.000534953	0.0481756	Itri6:189015220-189015720
Itri2	14621	103376332	103376832	2.52589	2.52456e-09	0.117879	Itri2:103376332-103376832
Itri5	31400	178010618	178011118	2.5255	0.000318662	0.0416461	Itri5:178010618-178011118
Itri15	5047	49864657	49865157	2.52507	0.00790648	0.0641914	Itri15:49864657-49865157
Itri3	10143	33438612	33439112	2.52399	4.34781e-13	0.13757	Itri3:33438612-33439112
Itri4	9077	27308225	27308725	2.52342	2.38499e-22	0.279236	Itri4:27308225-27308725
Itri11	25023	100375586	100376086	2.52268	0.000756999	0.043181	Itri11:100375586-100376086
Itri4	27083	180249831	180250331	2.52241	1.75991e-06	0.0637262	Itri4:180249831-180250331
Itri7	24953	107880786	107881286	2.52195	0.000772145	0.0422371	Itri7:107880786-107881286
Itri5	9794	44060831	44061331	2.5219	2.34711e-07	0.0880029	Itri5:44060831-44061331
Itri9	1690	16960113	16960613	2.5215	1.65359e-06	0.0556419	Itri9:16960113-16960613
Itri10	1999	30054397	30054897	2.52146	0.000136055	0.0443799	Itri10:30054397-30054897
Itri8	19194	136274511	136275011	2.52086	1.75742e-06	0.0541973	Itri8:136274511-136275011
Itri11	19392	59752101	59752601	2.52067	1.52493e-07	0.0800925	Itri11:59752101-59752601
Itri5	22897	131176831	131177331	2.52059	0.00884467	0.0357194	Itri5:131176831-131177331
Itri5	25779	147771787	147772287	2.52015	5.02559e-07	0.0947815	Itri5:147771787-147772287
Itri6	25248	178978243	178978743	2.52015	1.66398e-05	0.104993	Itri6:178978243-178978743
Itri15	4007	42009992	42010492	2.52013	5.91156e-26	0.334114	Itri15:42009992-42010492
Itri5	5891	19611661	19612161	2.51879	5.7158e-06	0.0810801	Itri5:19611661-19612161
Itri3	10823	39437224	39437724	2.51862	1.08559e-05	0.0706673	Itri3:39437224-39437724
Itri13	10713	52457311	52457811	2.51839	1.21606e-06	0.0768876	Itri13:52457311-52457811
Itri1	33485	189092822	189093322	2.51836	2.67726e-05	0.0617666	Itri1:189092822-189093322
Itri2	21397	142124242	142124742	2.51826	6.32057e-07	0.0981019	Itri2:142124242-142124742
Itri3	34194	192502225	192502725	2.51796	0.00237938	0.0244968	Itri3:192502225-192502725
Itri11	26273	111783886	111784386	2.51782	0.00236618	0.0268811	Itri11:111783886-111784386
Itri6	17725	122046103	122046603	2.5175	0.0086487	0.0392217	Itri6:122046103-122046603
Itri2	4215	16916422	16916922	2.51714	0.000498985	0.0475464	Itri2:16916422-16916922
Itri1	15888	78239579	78240079	2.51697	0.00858335	0.0321273	Itri1:78239579-78240079
Itri5	26335	152095326	152095826	2.5169	2.26517e-05	0.0756223	Itri5:152095326-152095826
Itri17	6651	34771837	34772337	2.51687	0.000331593	0.0547184	Itri17:34771837-34772337
Itri16	13360	43268176	43268676	2.51657	2.79956e-06	0.0734031	Itri16:43268176-43268676
Itri19	2641	10931986	10932486	2.51575	0.00373218	0.0412089	Itri19:10931986-10932486
Itri4	27504	183018194	183018694	2.51546	0.00827013	0.0285235	Itri4:183018194-183018694
Itri1	31293	171570203	171570703	2.51524	1.19098e-13	0.140035	Itri1:171570203-171570703
Itri7	29268	136823070	136823570	2.51512	8.92068e-08	0.0951582	Itri7:136823070-136823570
Itri12	5500	37479978	37480478	2.51505	1.08975e-09	0.0873232	Itri12:37479978-37480478
Itri3	11096	42370259	42370759	2.51488	2.54764e-12	0.163493	Itri3:42370259-42370759
Itri1	5761	21128339	21128839	2.51481	1.87562e-06	0.0807745	Itri1:21128339-21128839
Itri3	27693	148820659	148821159	2.51425	0.00155457	0.0641209	Itri3:148820659-148821159
Itri17	3950	13620295	13620795	2.51416	3.16629e-05	0.0688425	Itri17:13620295-13620795
Itri3	18309	90541845	90542345	2.51412	1.63889e-06	0.0682659	Itri3:90541845-90542345
Itri4	25419	166967239	166967739	2.51375	5.37618e-09	0.122831	Itri4:166967239-166967739
Itri4	7804	18313009	18313509	2.51354	3.15462e-05	0.087641	Itri4:18313009-18313509
Itri8	3368	12517160	12517660	2.5129	0.00178395	0.0349839	Itri8:12517160-12517660
Itri7	18410	64955113	64955613	2.51238	3.71271e-05	0.0598547	Itri7:64955113-64955613
Itri5	1770	4844089	4844589	2.512	0.00172324	0.0413437	Itri5:4844089-4844589
Itri2	6343	31947822	31948322	2.51153	3.22127e-09	0.107476	Itri2:31947822-31948322
Itri4	7978	20248090	20248590	2.51113	9.31257e-07	0.0858465	Itri4:20248090-20248590
Itri11	6912	29241383	29241883	2.51106	0.00246919	0.0567749	Itri11:29241383-29241883
Itri4	9196	27735363	27735863	2.51062	3.84234e-05	0.0578948	Itri4:27735363-27735863
Itri4	25662	169282754	169283254	2.51014	0.000160079	0.0773539	Itri4:169282754-169283254
Itri16	13825	47596586	47597086	2.50974	0.00692417	0.0144079	Itri16:47596586-47597086
Itri4	20239	112295009	112295509	2.50956	0.000331593	0.035616	Itri4:112295009-112295509
Itri19	3180	15121030	15121530	2.50916	0.00756894	0.037854	Itri19:15121030-15121530
Itri4	17023	91677127	91677627	2.50903	0.000616586	0.0705245	Itri4:91677127-91677627
Itri9	390	6373561	6374061	2.50872	6.11495e-06	0.0832381	Itri9:6373561-6374061
Itri17	3909	13512521	13513021	2.50857	1.27507e-23	0.342215	Itri17:13512521-13513021
Itri6	10100	58430680	58431180	2.50855	0.00360261	0.0483097	Itri6:58430680-58431180
Itri1	35699	206112603	206113103	2.50788	0.00065103	0.047987	Itri1:206112603-206113103
Itri2	12977	90753269	90753769	2.50751	0.00154072	0.0477073	Itri2:90753269-90753769
Itri17	8992	53957691	53958191	2.50734	1.90471e-13	0.146194	Itri17:53957691-53958191
Itri9	7974	57871900	57872400	2.50686	1.81463e-08	0.093825	Itri9:57871900-57872400
Itri11	23714	87005304	87005804	2.50679	0.00156311	0.0590475	Itri11:87005304-87005804
Itri6	16746	113949406	113949906	2.50652	3.83465e-06	0.0718521	Itri6:113949406-113949906
Itri1	8188	33200685	33201185	2.50644	1.56047e-05	0.054634	Itri1:33200685-33201185
Itri5	16947	102522908	102523408	2.50624	3.09796e-12	0.164093	Itri5:102522908-102523408
Itri17	2287	8056709	8057209	2.50622	7.60672e-06	0.0809373	Itri17:8056709-8057209
Itri2	13938	98125008	98125508	2.50545	2.11886e-05	0.0856553	Itri2:98125008-98125508
Itri19	3170	15110317	15110817	2.50535	6.26318e-10	0.162222	Itri19:15110317-15110817
Itri12	11058	60528022	60528522	2.50478	5.79238e-10	0.135637	Itri12:60528022-60528522
Itri6	18825	131324047	131324547	2.50473	3.04812e-09	0.112182	Itri6:131324047-131324547
Itri16	11350	33352175	33352675	2.50467	4.96742e-13	0.152317	Itri16:33352175-33352675
Itri6	25269	179045533	179046033	2.50464	1.58998e-07	0.0780036	Itri6:179045533-179046033
Itri13	3718	15748955	15749455	2.50456	1.74423e-06	0.0732082	Itri13:15748955-15749455
Itri5	5887	19422774	19423274	2.50442	0.00858335	0.0241033	Itri5:19422774-19423274
Itri13	1535	6537615	6538115	2.50381	0.000323358	0.0226448	Itri13:6537615-6538115
Itri13	1579	6810158	6810658	2.50336	8.62807e-05	0.0573439	Itri13:6810158-6810658
Itri19	1075	3066883	3067383	2.50309	3.49872e-06	0.0984359	Itri19:3066883-3067383
Itri4	12003	53949266	53949766	2.50307	4.44008e-07	0.0956114	Itri4:53949266-53949766
Itri17	8124	47521813	47522313	2.50306	0.00252261	0.053795	Itri17:47521813-47522313
[truncated: 74,045 more rows]

## Sheet: Motifs
cluster	avg_diff	pct.1	pct.2	p_val_adj	gene	TFs
Late_RPC	6.74261	0.995	0.237	0	M10070	Sox9
Late_RPC	6.74261	0.995	0.237	0	M10374	Sox9
Late_RPC	6.21049	0.994	0.238	0	M10065	Sox10
Late_RPC	6.21049	0.994	0.238	0	M10371	Sox10
Late_RPC	5.41888	0.993	0.255	0	M08838	Sox9
Late_RPC	4.60523	0.984	0.291	0	M08899	Hbp1;Sox1;Sox10;Sox11;Sox13;Sox15;Sox17;Sox18;Sox2;Sox21;Sox3;Sox30;Sox4;Sox5;Sox6;Sox7;Sox8;Sox9;Sry
Late_RPC	4.54526	0.983	0.296	0	M07127	Sox3
Late_RPC	4.65239	0.986	0.299	0	M09709	Sox3
Late_RPC	4.2268	0.981	0.296	0	M02795	Sox11
Late_RPC	4.60514	0.985	0.301	0	M10067	Sox2
Late_RPC	4.41773	0.979	0.298	0	M07128	Sox6
Late_RPC	4.7834	0.986	0.305	0	M10068	Sox3
Late_RPC	4.09807	0.975	0.295	0	M09787	Sox13
Late_RPC	4.19782	0.976	0.299	0	M01308	Sox4
Late_RPC	4.38425	0.982	0.305	0	M10069	Sox4
Late_RPC	4.38425	0.982	0.305	0	M10373	Sox4
Late_RPC	3.99451	0.966	0.29	0	M04004	Sox9
Late_RPC	3.58595	0.984	0.309	0	M03138	Sox10
Late_RPC	3.76161	0.968	0.293	0	M08971	Sox15
Late_RPC	3.98438	0.967	0.294	0	M08972	Sox17
Late_RPC	3.45076	0.973	0.303	0	M07432	Sox2
Late_RPC	3.5305	0.977	0.307	0	M07614	Sox4
Late_RPC	3.95465	0.967	0.297	0	M08973	Sox2
Late_RPC	3.75956	0.978	0.309	0	M03847	Sox15
Late_RPC	3.9406	0.983	0.314	0	M09819	Sox10
Late_RPC	3.4023	0.972	0.304	0	M03886	Sox2
Late_RPC	3.55023	0.973	0.305	0	M07308	Sox2
Late_RPC	3.37226	0.968	0.301	0	M01016	Sox17
Late_RPC	3.97627	0.974	0.307	0	M07225	Sox2
Late_RPC	3.71727	0.962	0.299	0	M00410	Sox9
Late_RPC	3.71935	0.969	0.308	0	M08970	Sox10
Late_RPC	3.43595	0.972	0.313	0	M02902	Sox14;Sox4
Late_RPC	3.32849	0.966	0.309	0	M01272	Sox2
Late_RPC	3.30986	0.971	0.314	0	M07307	Sox18
Late_RPC	3.18906	0.968	0.312	0	M01590	Smad1
Late_RPC	3.32683	0.976	0.32	0	M07269	Sox9
Late_RPC	3.59711	0.978	0.324	0	M01284	Sox9
Late_RPC	2.84	0.973	0.319	0	M03849	Sox4
Late_RPC	4.25507	0.973	0.321	0	M10282	Lhx2
Late_RPC	3.36548	0.958	0.307	0	M02804	Sox30
Late_RPC	3.41066	0.947	0.299	0	M08975	Sox6
Late_RPC	3.42168	0.958	0.311	0	M04291	Barx1
Late_RPC	4.21727	0.973	0.327	0	M04091	Pou6f2
Late_RPC	3.37127	0.952	0.308	0	M02917	Sry
Late_RPC	2.92568	0.962	0.319	0	M04837	Nanog
Late_RPC	2.56732	0.966	0.324	0	M03823	Foxo1
Late_RPC	2.56732	0.966	0.324	0	M03854	Sry
Late_RPC	3.11983	0.965	0.325	0	M03888	Sox6
Late_RPC	3.11859	0.943	0.303	0	M08974	Sox5
Late_RPC	3.06935	0.962	0.322	0	M10066	Sox17
Late_RPC	2.80186	0.956	0.317	0	M01247	Nanog
Late_RPC	4.06806	0.968	0.329	0	M04327	Gsx1
Late_RPC	3.62826	0.961	0.323	0	M04390	Lhx9
Late_RPC	3.62826	0.961	0.323	0	M04439	Shox2
Late_RPC	3.62826	0.961	0.323	0	M04441	Shox2
Late_RPC	2.85413	0.965	0.328	0	M07319	Foxd3
Late_RPC	3.83423	0.966	0.33	0	M04384	Lbx2
Late_RPC	3.34413	0.952	0.317	0	M04405	Msx1
Late_RPC	3.84488	0.962	0.327	0	M04431	Prrx1
Late_RPC	3.84488	0.962	0.327	0	M04433	Prrx2
Late_RPC	3.08561	0.94	0.306	0	M08976	Sry
Late_RPC	3.35107	0.956	0.328	0	M01162	Nobox
Late_RPC	3.41092	0.956	0.329	0	M01393	Msx2
Late_RPC	3.52669	0.962	0.335	0	M08024	Pou6f2
Late_RPC	3.82334	0.961	0.336	0	M09976	Lhx2
Late_RPC	3.29663	0.954	0.33	0	M04324	Gbx2
Late_RPC	3.18347	0.952	0.329	0	M04288	Barhl2
Late_RPC	3.66832	0.96	0.337	0	M04328	Gsx2
Late_RPC	3.94495	0.965	0.342	0	M04417	Noto
Late_RPC	3.42816	0.965	0.344	0	M01479	Pou6f1
Late_RPC	3.1506	0.959	0.339	0	M01462	Pou6f1
Late_RPC	2.68433	0.958	0.339	0	M07431	Sox11
Late_RPC	3.15242	0.954	0.336	0	M01331	Isx
Late_RPC	3.57117	0.958	0.34	0	M04329	Gbx1
Late_RPC	3.69855	0.957	0.339	0	M04381	Isx
Late_RPC	3.22178	0.952	0.335	0	M01349	Mnx1
Late_RPC	3.06811	0.946	0.33	0	M04294	Barhl1
Late_RPC	3.1073	0.943	0.328	0	M04407	Msx2
Late_RPC	2.68049	0.938	0.324	0	M02807	Sox7
Late_RPC	3.33215	0.956	0.342	0	M04316	En1
Late_RPC	2.78713	0.938	0.324	0	M07309	Sox7
Late_RPC	2.80153	0.95	0.339	0	M02191	Sox17
Late_RPC	3.40441	0.954	0.343	0	M04322	Gbx1
Late_RPC	3.46533	0.954	0.344	0	M07994	Lbx1
Late_RPC	3.53001	0.957	0.348	0	M01327	Vax2
Late_RPC	3.32877	0.951	0.342	0	M01441	Nobox
Late_RPC	3.57585	0.954	0.346	0	M04402	Mixl1
Late_RPC	2.42973	0.933	0.326	0	M02796	Sox12
Late_RPC	3.10833	0.952	0.346	0	M01371	Gbx1
Late_RPC	3.41981	0.951	0.345	0	M01444	Phox2a
Late_RPC	3.69238	0.956	0.35	0	M04385	Lhx2
Late_RPC	3.27598	0.947	0.341	0	M04279	Alx3
Late_RPC	3.36659	0.953	0.348	0	M01339	Pax7
Late_RPC	2.85472	0.935	0.331	0	M04292	Bsx
Late_RPC	3.43286	0.951	0.347	0	M04319	Esx1
Late_RPC	3.41137	0.953	0.349	0	M08949	Lhx6
Late_RPC	2.62219	0.953	0.35	0	M07268	Sox4
Late_RPC	2.91271	0.943	0.34	0	M07398	Pou4f2
Late_RPC	2.44718	0.95	0.348	0	M00148	Sry
Late_RPC	3.31362	0.947	0.345	0	M01382	Gbx2
Late_RPC	2.59633	0.946	0.345	0	M01014	Sox10;Sox11;Sox12;Sox13;Sox14;Sox15;Sox18;Sox2;Sox21;Sox3;Sox4;Sox5;Sox6;Sox8;Sox9;Sry
Late_RPC	3.24542	0.95	0.349	0	M01233	Pdx1
Late_RPC	3.50786	0.956	0.356	0	M04348	Hoxb3
Late_RPC	3.32469	0.948	0.35	0	M01417	Alx4
Late_RPC	3.3162	0.952	0.355	0	M01325	Lhx2
Late_RPC	3.38207	0.948	0.351	0	M04393	Lmx1b
Late_RPC	3.32333	0.946	0.35	0	M02944	Alx4
Late_RPC	3.32945	0.952	0.357	0	M01461	Emx2
Late_RPC	3.32111	0.946	0.351	0	M04443	Uncx
Late_RPC	2.48059	0.921	0.327	0	M02907	Sox21
Late_RPC	3.05446	0.948	0.354	0	M04365	Hoxd8
Late_RPC	3.35056	0.95	0.358	0	M04349	Hoxb5
Late_RPC	3.36002	0.946	0.354	0	M04416	Nkx6-2
Late_RPC	3.29617	0.95	0.358	0	M08912	En1
Late_RPC	3.31647	0.946	0.355	0	M01415	Shox2
Late_RPC	3.44468	0.949	0.36	0	M04396	Lhx8
Late_RPC	2.97277	0.949	0.361	0	M01427	Nkx1-2
Late_RPC	3.25369	0.95	0.363	0	M01475	Evx1
Late_RPC	3.33526	0.954	0.367	0	M07385	Lhx2
Late_RPC	2.60779	0.937	0.352	0	M04424	Pdx1
Late_RPC	3.02593	0.94	0.355	0	M01365	En1
Late_RPC	3.02108	0.946	0.362	0	M01455	En2
Late_RPC	3.25061	0.95	0.366	0	M04368	Hoxa2
Late_RPC	3.11959	0.941	0.357	0	M04435	Rax
Late_RPC	2.83466	0.946	0.362	0	M07047	Lhx2
Late_RPC	3.01283	0.934	0.351	0	M01412	Msx1
Late_RPC	2.18579	0.924	0.342	0	M02246	Sox2
Late_RPC	2.24438	0.944	0.362	0	M01131	Sox10
Late_RPC	3.19243	0.944	0.362	0	M01337	Hoxa3
Late_RPC	2.24438	0.944	0.362	0	M02116	Sox10
Late_RPC	3.37966	0.952	0.37	0	M04343	Hoxa1
Late_RPC	3.46944	0.946	0.365	0	M04445	Uncx
Late_RPC	3.0478	0.94	0.36	0	M04330	Hesx1
Late_RPC	2.99492	0.94	0.361	0	M04344	Hoxa2
Late_RPC	3.19399	0.945	0.366	0	M04373	Hoxd3
Late_RPC	3.15439	0.941	0.362	0	M07425	Msx2
Late_RPC	3.15439	0.941	0.362	0	M02288	Plac8
Late_RPC	3.02942	0.937	0.36	0	M04403	Mnx1
Late_RPC	2.26004	0.94	0.363	0	M02866	Hbp1
Late_RPC	3.16784	0.949	0.374	0	M01376	Prrx2
Late_RPC	2.94385	0.94	0.366	0	M01389	Rax
Late_RPC	3.23898	0.948	0.374	0	M04387	Lhx6
Late_RPC	3.15827	0.943	0.369	0	M07988	Emx1
Late_RPC	2.91124	0.938	0.365	0	M01401	Lbx2
Late_RPC	2.32131	0.905	0.332	0	M02799	Sox15
Late_RPC	2.13737	0.932	0.36	0	M02900	Sox12
Late_RPC	2.65862	0.925	0.354	0	M04318	En2
Late_RPC	2.99158	0.94	0.37	0	M01474	Esx1
Late_RPC	3.17229	0.944	0.374	0	M04398	Meox1
Late_RPC	3.00311	0.935	0.366	0	M00099	Prrx2
Late_RPC	2.74892	0.934	0.365	0	M01354	Pou2f1
Late_RPC	2.87029	0.936	0.367	0	M08003	Pou6f1
Late_RPC	3.07171	0.938	0.37	0	M04392	Lmx1a
Late_RPC	2.10721	0.914	0.347	0	M00160	Sry
Late_RPC	2.81529	0.932	0.365	0	M04451	Vsx2
Late_RPC	2.81529	0.932	0.365	0	M08015	Vsx1
Late_RPC	2.01803	0.911	0.344	0	M09975	Lef1
Late_RPC	2.01803	0.911	0.344	0	M10281	Lef1
Late_RPC	2.62499	0.925	0.359	0	M01470	Nkx6-3
Late_RPC	2.82505	0.927	0.361	0	M10283	Lhx3
Late_RPC	2.85001	0.932	0.367	0	M01423	Arx
Late_RPC	2.83933	0.93	0.365	0	M01477	Pou3f2
Late_RPC	3.04818	0.938	0.373	0	M04312	Emx1
Late_RPC	2.84664	0.942	0.378	0	M01438	Pdx1
Late_RPC	3.01112	0.941	0.377	0	M01448	Hoxd1
Late_RPC	2.75332	0.928	0.365	0	M01439	Dlx1
Late_RPC	2.85895	0.929	0.366	0	M04394	Lhx4
Late_RPC	2.67565	0.932	0.37	0	M04299	Dlx1
Late_RPC	2.67565	0.932	0.37	0	M08041	Dlx1
Late_RPC	2.82553	0.925	0.364	0	M01335	Vsx1
Late_RPC	2.65136	0.92	0.36	0	M01367	Lhx9
Late_RPC	2.51113	0.922	0.362	0	M07603	Dlx3
Late_RPC	2.55746	0.917	0.358	0	M01332	Barhl1
Late_RPC	2.51857	0.918	0.359	0	M01396	Hoxb7
Late_RPC	2.22034	0.927	0.368	0	M07338	Sox10
Late_RPC	2.16011	0.913	0.354	0	M07605	Lef1
Late_RPC	2.14498	0.905	0.348	0	M02801	Sox18
Late_RPC	2.92079	0.933	0.376	0	M04314	Emx2
Late_RPC	2.81375	0.934	0.377	0	M04399	Meox2
Late_RPC	2.71811	0.925	0.369	0	M01320	Prop1
Late_RPC	2.2588	0.916	0.36	0	M04303	Dlx5
Late_RPC	2.45009	0.907	0.351	0	M04304	Dlx6
Late_RPC	2.84515	0.943	0.387	0	M01330	Hoxb3
Late_RPC	2.37253	0.919	0.364	0	M01334	Nkx1-1
Late_RPC	2.88689	0.935	0.38	0	M01355	Alx3
Late_RPC	2.68515	0.924	0.369	0	M04415	Nkx6-1
Late_RPC	2.22345	0.907	0.353	0	M04311	Dlx2
Late_RPC	2.94172	0.936	0.384	0	M04347	Hoxb2
Late_RPC	2.26168	0.904	0.352	0	M07278	Dlx3
Late_RPC	2.8384	0.934	0.382	0	M08770	Hoxa3
Late_RPC	2.05242	0.915	0.363	0	M08785	Sox6
Late_RPC	2.78165	0.931	0.38	0	M00437	Vsx2
Late_RPC	2.68595	0.934	0.383	0	M01319	Hoxb5
Late_RPC	2.02237	0.898	0.351	0	M00042	Sox5
Late_RPC	2.74911	0.929	0.382	0	M04425	Pdx1
Late_RPC	2.21317	0.899	0.352	0	M10337	Pdx1
Late_RPC	2.6576	0.926	0.381	0	M01348	Prrx1
Late_RPC	2.55561	0.918	0.374	0	M01424	Hoxb4
Late_RPC	2.36776	0.9	0.357	0	M04614	Pdx1
Late_RPC	2.50414	0.907	0.365	0	M01336	Hoxa7
Late_RPC	2.0199	0.901	0.359	0	M08902	Foxa1;Foxa2;Lef1;Tcf3;Tcf7
Late_RPC	2.23999	0.908	0.368	0	M01408	Pou4f3
Late_RPC	2.67027	0.926	0.386	0	M01452	Hoxa5
Late_RPC	2.41116	0.899	0.361	0	M01431	Barx2
Late_RPC	2.73067	0.924	0.387	0	M01385	Pax4
Late_RPC	2.52158	0.918	0.381	0	M04446	Vax1
Late_RPC	2.52158	0.918	0.381	0	M04447	Vax2
Late_RPC	2.22883	0.9	0.364	0	M01486	Dlx4
Late_RPC	2.30306	0.907	0.371	0	M01489	Nkx6-1
Late_RPC	2.10055	0.882	0.347	0	M04300	Dlx2
Late_RPC	2.10055	0.882	0.347	0	M04301	Dlx3
Late_RPC	2.10055	0.882	0.347	0	M04302	Dlx4
Late_RPC	2.10055	0.882	0.347	0	M04310	Dlx1
Late_RPC	2.10055	0.882	0.347	0	M08042	Dlx3
Late_RPC	2.10055	0.882	0.347	0	M08043	Dlx4
Late_RPC	2.28809	0.911	0.377	0	M04400	Meox2
Late_RPC	2.07532	0.886	0.353	0	M04333	Hmx1
Late_RPC	2.75253	0.927	0.395	0	M01326	Gsx2
Late_RPC	2.40453	0.909	0.377	0	M01356	Phox2b
Late_RPC	2.35009	0.905	0.374	0	M01370	Hoxa4
Late_RPC	2.44866	0.908	0.377	0	M01458	Uncx
Late_RPC	2.52512	0.912	0.382	0	M01235	Pdx1
Late_RPC	2.06759	0.892	0.362	0	M01340	Barx1
Late_RPC	2.27412	0.899	0.369	0	M01394	Hoxa7
Late_RPC	2.7504	0.917	0.387	0	M08981	Vsx1
Late_RPC	3.77331	0.895	0.367	0	M04057	Nfib
Late_RPC	2.10367	0.895	0.368	0	M01400	Dlx3
Late_RPC	2.1936	0.896	0.369	0	M01469	Nkx6-1
Late_RPC	3.72382	0.895	0.369	0	M04056	Nfia
Late_RPC	2.25715	0.91	0.385	0	M04386	Lhx2
Late_RPC	2.56018	0.919	0.395	0	M01397	Vax1
Late_RPC	3.79373	0.89	0.366	0	M04058	Nfix
Late_RPC	2.14397	0.894	0.371	0	M04395	Lhx8
Late_RPC	2.10468	0.899	0.377	0	M01409	Lmx1a
Late_RPC	2.33016	0.907	0.386	0	M04450	Vsx1
Late_RPC	2.29594	0.901	0.381	0	M01323	Otp
Late_RPC	2.25144	0.898	0.379	0	M01418	Lhx1
Late_RPC	2.46629	0.917	0.399	0	M01402	Hoxa2
Late_RPC	2.37498	0.907	0.39	0	M01338	Hoxd3
Late_RPC	2.52982	0.919	0.403	0	M01487	Hoxa1
Late_RPC	2.67695	0.9	0.385	0	M00806	Nfia;Nfic
Late_RPC	2.17221	0.899	0.384	0	M01353	Lhx5
Late_RPC	2.04002	0.889	0.374	0	M04388	Lhx6
Late_RPC	2.11547	0.897	0.384	0	M01392	Hoxa6
Late_RPC	3.11001	0.887	0.374	0	M09640	Nfic
Late_RPC	2.82693	0.894	0.382	0	M00193	Nfia;Nfic
Late_RPC	2.10891	0.894	0.385	0	M01391	Pax6
Late_RPC	2.37515	0.901	0.395	0	M01386	Evx2
Late_RPC	2.86801	0.884	0.378	0	M10002	Nfic
Late_RPC	2.31908	0.9	0.395	0	M01421	Lhx4
Late_RPC	3.38739	0.876	0.374	0	M07411	Nfia
Late_RPC	2.01153	0.9	0.403	0	M02050	Nfix
Late_RPC	2.36223	0.914	0.427	0	M01314	Lhx6
Late_RPC	2.04553	0.881	0.398	0	M04408	Meox2
Late_RPC	2.19265	0.882	0.403	0	M04321	Evx2
Late_RPC	2.53127	0.872	0.402	0	M01196	Nfic
Cone	9.73751	0.999	0.312	0	M04418	Otx1
Cone	9.63254	0.999	0.313	0	M04422	Otx1
Cone	9.82951	0.999	0.314	0	M04420	Otx2
Cone	11.4067	0.999	0.317	0	M09888	Crx
Cone	11.4067	0.999	0.317	0	M10201	Crx
Cone	10.8969	0.999	0.318	0	M07081	Crx
Cone	8.52703	0.999	0.319	0	M01712	Crx
Cone	11.7081	0.998	0.318	0	M09680	Crx
Cone	8.98007	0.999	0.32	0	M01436	Crx
Cone	9.55427	0.999	0.32	0	M07352	Crx
Cone	10.8825	0.999	0.32	0	M10021	Otx2
Cone	8.43647	0.998	0.32	0	M01343	Pitx3
Cone	9.80988	0.999	0.321	0	M04325	Gsc2
Cone	9.96615	0.999	0.321	0	M04326	Gsc
Cone	10.0388	0.999	0.321	0	M04429	Pitx3
Cone	9.5555	0.999	0.321	0	M10338	Pitx1
Cone	9.75366	0.998	0.321	0	M04305	Dmbx1
Cone	8.30333	0.999	0.322	0	M04421	Otx2
Cone	9.83593	0.999	0.322	0	M04428	Pitx1
Cone	9.61068	0.999	0.322	0	M04505	Pitx1
Cone	8.87065	0.999	0.322	0	M04623	Otx2
Cone	9.54689	0.998	0.321	0	M08895	Pitx1;Pitx2;Pitx3
Cone	8.64046	0.998	0.322	0	M01719	Otx2
Cone	8.49897	0.998	0.323	0	M01484	Pitx1
Cone	7.36053	0.998	0.324	0	M01387	Otx2
Cone	8.38223	0.998	0.324	0	M01428	Gsc
Cone	7.48851	0.998	0.325	0	M01366	Otx1
Cone	6.92464	0.999	0.326	0	M07055	Pitx1
Cone	6.98579	0.998	0.326	0	M07392	Pitx3
Cone	6.34275	0.998	0.327	0	M04423	Otx1
Cone	5.82241	0.998	0.329	0	M00623	Crx;Rax
Cone	6.34997	0.998	0.329	0	M01735	Pitx3
Cone	5.66089	0.997	0.335	0	M01229	Gtf2ird1
Cone	5.19639	0.996	0.337	0	M03838	Otx1
Cone	4.75632	0.995	0.337	0	M07057	Pitx3
Cone	4.52808	0.995	0.34	0	M00127	Gata1
Cone	4.53572	0.996	0.345	0	M08477	Foxj2;Pitx1
Cone	4.18983	0.994	0.344	0	M08733	Hoxa3;Pitx1
Cone	4.18883	0.994	0.347	0	M01826	Pitx1
Cone	3.95296	0.973	0.329	0	M10406	Thra
Cone	4.12051	0.991	0.348	0	M06984	Rax
Cone	4.40551	0.994	0.352	0	M06790	Zbtb12
Cone	3.94727	0.989	0.351	0	M06956	Prrxl1
Cone	3.86643	0.989	0.353	0	M06926	Arx
Cone	3.86643	0.989	0.353	0	M06932	Shox2
Cone	3.66523	0.986	0.357	0	M06994	Mixl1
Cone	3.40518	0.981	0.355	0	M04419	Otx1
Cone	3.44717	0.972	0.347	0	M04482	Rara
Cone	3.30602	0.972	0.349	0	M04486	Rarg
Cone	3.27447	0.987	0.366	0	M07428	Six3
Cone	3.38956	0.986	0.367	0	M08501	Hoxb2;Pitx1
Cone	3.53481	0.985	0.369	0	M04281	Alx4
Cone	3.22358	0.98	0.368	0	M06946	Prrx1
Cone	3.23368	0.98	0.368	0	M06974	Prrx2
Cone	3.14353	0.978	0.371	0	M06980	Mixl1
Cone	3.31152	0.986	0.379	0	M08728	Eomes;Pitx1
Cone	3.12216	0.986	0.386	0	M08997	Gata3
Cone	3.28868	0.99	0.403	0	M07371	Zeb1
Cone	3.0831	0.975	0.39	0	M04308	Prrxl1
Cone	2.64278	0.971	0.386	0	M06736	Zfp354b
Cone	2.91622	0.974	0.391	0	M03919	Snai2
Cone	2.88238	0.972	0.391	0	M04280	Alx3
Cone	3.08849	0.987	0.407	0	M03582	Twist1
Cone	2.7758	0.97	0.391	0	M01877	Gata2
Cone	2.87618	0.97	0.391	0	M07353	Tcf3
Cone	2.91538	0.976	0.397	0	M10064	Snai2
Cone	2.59964	0.961	0.383	0	M03810	Nr1i2;Rxra;Rxrb
Cone	3.05078	0.973	0.395	0	M04430	Prop1
Cone	2.95542	0.982	0.406	0	M07430	Snai1
Cone	3.06231	0.986	0.412	0	M07235	Zeb1
Cone	3.0857	0.985	0.412	0	M10117	Zeb1
Cone	2.81444	0.975	0.402	0	M10370	Snai2
Cone	3.0857	0.985	0.412	0	M10414	Zeb1
Cone	2.62063	0.969	0.397	0	M04286	Arx
Cone	2.63195	0.968	0.397	0	M04282	Arx
Cone	2.96837	0.985	0.414	0	M09822	Zeb1
Cone	2.82705	0.979	0.409	0	M04831	Zeb1
Cone	3.0346	0.984	0.416	0	M09672	Zeb1
Cone	2.60873	0.973	0.406	0	M07394	Snai2
Cone	2.50756	0.965	0.401	0	M08334	Pitx1
Cone	2.70597	0.98	0.417	0	M07367	Snai2
Cone	2.8386	0.98	0.418	0	M02018	Tcf12
Cone	2.8386	0.98	0.418	0	M03831	Myf6
Cone	2.56502	0.963	0.402	0	M04285	Alx4
Cone	2.39763	0.951	0.392	0	M03795	Nr1h2;Nr1h3;Nr1h4;Rxra
Cone	2.80493	0.966	0.407	0	M04427	Phox2b
Cone	2.77499	0.978	0.419	0	M04806	Tcf12
Cone	2.42354	0.965	0.407	0	M00789	Gata1;Gata2;Gata3;Gata4;Gata5;Gata6
Cone	2.42354	0.965	0.407	0	M03216	Gata6
Cone	2.64531	0.977	0.419	0	M03566	Snai1
Cone	2.42354	0.965	0.407	0	M08765	Gata1
Cone	2.92905	0.969	0.412	0	M04432	Prrx1
Cone	2.4764	0.967	0.414	0	M00973	Ascl1;Ascl2;Myf5;Myf6;Myod1;Tcf12;Tcf3;Tcf4
Cone	2.38959	0.961	0.408	0	M09807	Gata2
Cone	2.30819	0.95	0.398	0	M06711	Zfp160
Cone	2.63459	0.971	0.422	0	M09628	Tcf12
Cone	2.46594	0.964	0.418	0	M00073	Zeb1
Cone	2.29621	0.956	0.411	0	M04713	Gata1
Cone	2.21433	0.937	0.396	0	M07107	Rxra
Cone	2.26105	0.95	0.41	0	M06349	Zfp629
Cone	2.13134	0.941	0.402	0	M01724	Thra
Cone	2.07471	0.933	0.396	0	M01117	Otx1;Otx2
Cone	2.12952	0.948	0.411	0	M03560	Prrx1
Cone	2.19684	0.95	0.413	0	M08389	Mga;Pitx1
Cone	2.56297	0.953	0.418	0	M04426	Phox2a
Cone	2.2901	0.951	0.417	0	M04169	Figla
Cone	2.28232	0.96	0.427	0	M04177	Mesp1
Cone	2.08106	0.938	0.406	0	M06587	Zfp384
Cone	2.06236	0.946	0.418	0	M00203	Gata1;Gata2;Gata3
Cone	2.05001	0.932	0.404	0	M02119	Thrb
Cone	2.28122	0.953	0.425	0	M09007	Zeb1
Cone	2.05485	0.927	0.401	0	M04461	Esrrg
Cone	2.05261	0.925	0.4	0	M04457	Esrra
Cone	2.25026	0.953	0.429	0	M00413	Zeb1
Cone	2.21652	0.954	0.431	0	M04190	Tcf3
Cone	2.02308	0.943	0.422	0	M10252	Gata6
Cone	2.17068	0.954	0.437	0	M04174	Id4
Cone	2.08459	0.949	0.434	0	M07477	Tcf3
Cone	2.02477	0.944	0.429	0	M09707	Rxra
Cone	2.23614	0.941	0.427	0	M01798	Polr3a
Cone	2.13086	0.932	0.418	0	M03867	Myc
Cone	2.07348	0.943	0.435	0	M04191	Tcf4
Cone	2.17775	0.939	0.434	0	M01747	Brf1
Cone	2.02739	0.935	0.433	0	M00412	Zeb1
Cone	2.20927	0.936	0.444	0	M00693	Tcf3
Cone	2.05308	0.949	0.46	0	M08820	Ascl1
Cone	2.04886	0.925	0.443	0	M03877	Ascl1
AC	2.38436	0.832	0.288	0	M02822	Tfap2e
AC	2.59852	0.83	0.291	0	M09590	Tfap2a
AC	2.32052	0.825	0.288	0	M01045	Tfap2a
AC	2.25906	0.837	0.3	0	M02820	Tfap2b
AC	2.551	0.825	0.288	0	M07231	Tfap2a
AC	2.12428	0.832	0.312	0	M04149	Tfap2b
AC	2.32653	0.813	0.298	0	M09591	Tfap2c
AC	2.08778	0.827	0.314	0	M04150	Tfap2b
AC	2.19717	0.806	0.297	0	M10175	Tfap2a
AC	2.05792	0.815	0.308	0	M02821	Tfap2c
AC	2.13325	0.806	0.3	0	M10176	Tfap2c
AC	2.21125	0.814	0.31	0	M07137	Tfap2c
RGC	9.56327	0.997	0.251	0	M04085	Pou4f1
RGC	9.63499	0.997	0.256	0	M04087	Pou4f3
RGC	7.94175	0.995	0.292	0	M04086	Pou4f2
RGC	8.33478	0.996	0.297	0	M04068	Pou1f1
RGC	6.67138	0.995	0.314	0	M04077	Pou3f1
RGC	5.70592	0.992	0.338	0	M04081	Pou3f3
RGC	5.43567	0.992	0.342	0	M04078	Pou3f2
RGC	5.45734	0.991	0.348	0	M04084	Pou3f4
RGC	4.09962	0.974	0.353	0	M04337	Hnf1b
RGC	3.5323	0.966	0.366	0	M04338	Hnf1b
RGC	3.51826	0.979	0.384	0	M00744	Pou1f1
RGC	3.47891	0.969	0.381	0	M00465	Pou6f1
RGC	3.23783	0.96	0.377	0	M10259	Hnf1b
RGC	3.35886	0.974	0.393	0	M03559	Pou1f1
RGC	3.17882	0.958	0.38	0	M09946	Hnf1b
RGC	3.55082	0.967	0.402	0	M10342	Pou3f1
RGC	2.83688	0.967	0.408	0	M06989	Zfp236
RGC	3.07936	0.962	0.405	0	M03090	Pou3f3
RGC	2.81065	0.964	0.414	0	M10343	Pou3f2
RGC	2.63983	0.953	0.403	0	M03843	Pou4f1
RGC	2.97424	0.953	0.407	0	M01324	Pou3f3
RGC	2.64893	0.954	0.41	0	M04082	Pou3f3
RGC	2.30425	0.957	0.416	0	M07416	Cdx2;Cdx4
RGC	2.65957	0.949	0.411	0	M04075	Pou2f3
RGC	2.39834	0.936	0.417	0	M04071	Pou2f1
RGC	2.36199	0.911	0.397	0	M01483	Dbx1
RGC	3.42359	0.886	0.377	0	M00977	Ebf1;Ebf2
RGC	2.60773	0.944	0.438	0	M04097	Rfx3
RGC	2.02528	0.936	0.431	0	M05326	Sox3
RGC	2.60922	0.943	0.439	0	M04095	Rfx2
RGC	2.58128	0.941	0.437	0	M04103	Rfx2
RGC	2.08426	0.937	0.433	0	M05297	Sox1
RGC	2.26122	0.928	0.425	0	M04073	Pou2f2
RGC	2.05681	0.95	0.447	0	M03564	Satb1
RGC	2.47794	0.931	0.43	0	M08404	Gsc2;Pou2f1
RGC	2.47869	0.939	0.44	0	M04099	Rfx4
RGC	3.7177	0.871	0.373	0	M03964	Ebf1
RGC	2.4204	0.933	0.442	0	M04105	Rfx3
RGC	2.24394	0.948	0.457	0	M02025	Mef2c
RGC	3.13145	0.948	0.459	0	M04065	Pax6
RGC	2.41598	0.931	0.443	0	M04101	Rfx5
RGC	2.05925	0.909	0.422	0	M00145	Pou3f2
RGC	2.06153	0.92	0.436	0	M00100	Cdx1
RGC	2.31185	0.927	0.443	0	M04102	Rfx5
RGC	2.67341	0.801	0.321	0	M02112	Onecut2
RGC	2.39791	0.878	0.402	0	M01432	Hoxd8
RGC	2.15964	0.92	0.446	0	M09002	Rfx2
RGC	2.05734	0.918	0.445	0	M04741	Srebf1
RGC	2.20614	0.913	0.446	0	M00097	Pax6
RGC	2.03552	0.913	0.448	0	M07122	Rfx1
RGC	2.31686	0.858	0.404	0	M02079	Isl2
RGC	2.31686	0.858	0.404	0	M02096	Pdx1
RGC	3.45557	0.831	0.377	0	M09598	Ebf1
RGC	3.36537	0.826	0.377	0	M10198	Ebf1
RGC	3.44559	0.819	0.382	0	M09885	Ebf1
RGC	3.31504	0.817	0.382	0	M09679	Ebf1
RGC	3.5628	0.693	0.264	0	M03955	Onecut1
RGC	2.84003	0.826	0.402	0	M04729	Ebf1
RGC	2.5836	0.817	0.408	0	M02267	Ebf1
RGC	2.96844	0.799	0.393	0	M07207	Ebf1
RGC	3.44587	0.657	0.26	0	M09949	Onecut1
RGC	3.44587	0.657	0.26	0	M10262	Onecut1
RGC	2.83562	0.7	0.308	0	M03956	Onecut2
RGC	2.38916	0.738	0.347	0	M03957	Onecut3
RGC	2.43436	0.721	0.333	0	M03954	Cux2
RGC	2.99815	0.663	0.286	0	M03829	Onecut1
RGC	2.26431	0.719	0.354	0	M07357	Onecut1
RGC	2.51158	0.649	0.313	0	M10204	Cux2
RGC	2.08911	0.675	0.356	0	M00639	Onecut1;Onecut2
Late_NG	4.83175	0.992	0.443	0	M04185	Olig1
Late_NG	5.79274	0.993	0.447	0	M10351	Ptf1a
Late_NG	7.76534	0.998	0.454	0	M10019	Olig2
Late_NG	7.76534	0.998	0.454	0	M10329	Olig2
Late_NG	5.288	0.992	0.449	0	M04161	Bhlha15
Late_NG	4.6242	0.991	0.448	0	M04186	Olig2
Late_NG	4.94166	0.986	0.444	0	M00927	Tfap4
Late_NG	5.41713	0.994	0.453	0	M09977	Lyl1
Late_NG	5.41713	0.994	0.453	0	M10285	Lyl1
Late_NG	3.66465	0.99	0.45	0	M00698	Tcf12
Late_NG	6.96151	0.996	0.457	0	M07609	Neurog2
Late_NG	3.76712	0.98	0.441	0	M10103	Twist1
Late_NG	8.88522	0.998	0.459	0	M10296	Msgn1
Late_NG	3.96351	0.98	0.442	0	M10407	Twist1
Late_NG	5.08483	0.989	0.452	0	M01287	Neurod1;Neurod2
Late_NG	4.62917	0.99	0.453	0	M04164	Bhlhe22
Late_NG	5.08483	0.989	0.452	0	M04182	Neurod2
Late_NG	4.62381	0.989	0.452	0	M04187	Olig3
Late_NG	4.62917	0.99	0.453	0	M08027	Bhlhe23
Late_NG	6.76351	0.995	0.458	0	M09703	Olig2
Late_NG	4.71454	0.989	0.453	0	M04165	Bhlhe23
Late_NG	5.04767	0.991	0.455	0	M07999	Neurog1
Late_NG	4.71454	0.989	0.453	0	M08028	Bhlhe22
Late_NG	4.07223	0.98	0.444	0	M09767	Ascl1
Late_NG	5.65122	0.991	0.455	0	M09875	Bhlha15
Late_NG	5.65122	0.991	0.455	0	M10188	Bhlha15
Late_NG	7.49803	0.996	0.461	0	M01808	Mycn
Late_NG	4.93706	0.984	0.449	0	M07113	Myog
Late_NG	4.44213	0.985	0.45	0	M09698	Myod1
Late_NG	4.80611	0.982	0.448	0	M07134	Tcf12
Late_NG	6.59022	0.994	0.461	0	M04183	Neurog2
Late_NG	12.1315	0.998	0.466	0	M10315	Neurog2
Late_NG	10.2836	0.999	0.468	0	M07075	Atoh1
Late_NG	4.35957	0.981	0.45	0	M09691	Tcf12
Late_NG	4.45328	0.98	0.45	0	M04159	Ascl2
Late_NG	4.73015	0.984	0.454	0	M07112	Myod1
Late_NG	4.36525	0.982	0.452	0	M09993	Myod1
Late_NG	11.6702	0.998	0.469	0	M09674	Atoh1
Late_NG	12.9873	0.998	0.469	0	M09997	Neurod1
Late_NG	12.9873	0.998	0.469	0	M10304	Neurod1
Late_NG	2.64713	0.981	0.452	0	M04931	Tcf12
Late_NG	8.00026	0.996	0.467	0	Atoh7-Custom	Atoh7
Late_NG	3.99945	0.979	0.451	0	M02737	Ascl2
Late_NG	6.42883	0.992	0.464	0	M04160	Atoh1
Late_NG	4.46824	0.992	0.464	0	M07983	Bhlha15
Late_NG	11.7392	0.998	0.47	0	M09870	Atoh1
Late_NG	11.7392	0.998	0.47	0	M10182	Atoh1
Late_NG	12.6267	0.998	0.471	0	M09701	Neurod1
Late_NG	12.0063	0.998	0.471	0	M09998	Neurod2
Late_NG	12.8513	0.998	0.471	0	M10305	Neurod2
Late_NG	4.27002	0.985	0.458	0	M01716	Atoh1;Tcf3
Late_NG	12.2566	0.999	0.473	0	M03804	Tal1
Late_NG	4.56546	0.988	0.463	0	M02100	Myod1
Late_NG	3.14208	0.978	0.454	0	M01288	Neurod1
Late_NG	4.24648	0.987	0.463	0	M09962	Tcf4
Late_NG	4.52657	0.983	0.459	0	M10301	Myod1
Late_NG	13.254	0.999	0.476	0	M09776	Neurod1
Late_NG	5.13665	0.977	0.454	0	M04195	Tcf21
Late_NG	9.80588	0.996	0.475	0	M00066	Tal1;Tcf3
Late_NG	9.12794	0.996	0.476	0	M00065	Tal1;Tcf3
Late_NG	9.52488	0.996	0.476	0	M00070	Tal1;Tcf4
Late_NG	9.07187	0.994	0.475	0	M02927	Tcf3
Late_NG	2.63604	0.976	0.457	0	M05606	Zfp691
Late_NG	3.22184	0.97	0.452	0	M00175	Tfap4
Late_NG	8.94897	0.998	0.48	0	M00993	Tal1
Late_NG	2.59151	0.872	0.358	0	M09709	Sox3
Late_NG	3.28837	0.979	0.466	0	M08006	Twist2
Late_NG	3.98675	0.982	0.472	0	M10178	Ascl2
Late_NG	3.3467	0.976	0.468	0	M03575	Nhlh2
Late_NG	3.21764	0.922	0.414	0	M09640	Nfic
Late_NG	3.32312	0.969	0.462	0	M10177	Ascl1
Late_NG	3.07395	0.954	0.448	0	M04181	Myf6
Late_NG	4.21572	0.985	0.482	0	M07469	Lyl1;Nhlh2;Tal1
Late_NG	2.57388	0.957	0.454	0	M04041	Tgif2
Late_NG	3.34897	0.96	0.457	0	M04570	Msc
Late_NG	2.54353	0.96	0.458	0	M00068	Nhlh1
Late_NG	4.2125	0.985	0.483	0	M02088	Tcf3
Late_NG	2.88366	0.952	0.451	0	M10097	Tfap4
Late_NG	3.16964	0.975	0.475	0	M08411	Bhlha15;Rfx3
Late_NG	3.12701	0.982	0.483	0	M00069	Yy1
Late_NG	3.31393	0.969	0.47	0	M08951	Myf6
Late_NG	4.50598	0.956	0.457	0	M09790	Twist1
Late_NG	3.51231	0.977	0.479	0	M02781	Myf6
Late_NG	2.60476	0.861	0.363	0	M10068	Sox3
Late_NG	2.64446	0.971	0.475	0	M08787	Tcf15
Late_NG	2.54623	0.942	0.446	0	M04184	Nhlh1
Late_NG	2.50792	0.946	0.45	0	M09762	Nfib
Late_NG	3.08628	0.968	0.473	0	M04037	Pknox2
Late_NG	2.92421	0.969	0.475	0	M00804	Myf6;Myod1;Tcf3
Late_NG	3.13846	0.969	0.475	0	M03880	Myf5
Late_NG	2.38009	0.946	0.452	0	M04039	Tgif1
Late_NG	2.16357	0.931	0.438	0	M00058	Nhlh1
Late_NG	2.30063	0.849	0.356	0	M07128	Sox6
Late_NG	2.89309	0.96	0.467	0	M10099	Tcf3
Late_NG	2.89309	0.96	0.467	0	M10402	Tcf3
Late_NG	2.03291	0.932	0.442	0	M02050	Nfix
Late_NG	3.03951	0.963	0.473	0	M09865	Ascl1
Late_NG	3.61625	0.973	0.486	0	M00002	Tcf3
Late_NG	2.86127	0.946	0.459	0	M00176	Tfap4
Late_NG	4.62914	0.987	0.501	0	M07422	Ascl1
Late_NG	2.83054	0.954	0.469	0	M09951	Tcf12
Late_NG	3.85264	0.982	0.498	0	M00184	Myod1
Late_NG	2.87422	0.901	0.418	0	M10002	Nfic
Late_NG	2.54227	0.955	0.473	0	M09721	Tcf3
Late_NG	2.77844	0.974	0.493	0	M03877	Ascl1
Late_NG	3.52237	0.889	0.41	0	M04057	Nfib
Late_NG	3.61305	0.887	0.409	0	M04058	Nfix
Late_NG	2.15781	0.955	0.477	0	M10308	Nfib
Late_NG	2.34093	0.942	0.466	0	M04040	Tgif2lx1
Late_NG	2.81389	0.97	0.496	0	M00693	Tcf3
Late_NG	3.45628	0.885	0.412	0	M04056	Nfia
Late_NG	2.45884	0.936	0.463	0	M04192	Tfap4
Late_NG	2.12362	0.933	0.466	0	M04038	Pknox2
Late_NG	2.82646	0.905	0.439	0	M01196	Nfic
Late_NG	2.17539	0.822	0.356	0	M07127	Sox3
Late_NG	2.58593	0.965	0.504	0	M10264	Tcf12
Late_NG	2.149	0.931	0.472	0	M04036	Pknox1
Late_NG	2.00251	0.823	0.365	0	M07225	Sox2
Late_NG	2.33168	0.859	0.402	0	M04385	Lhx2
Late_NG	2.26135	0.853	0.396	0	M04417	Noto
Late_NG	3.14934	0.87	0.415	0	M07411	Nfia
Late_NG	2.43879	0.949	0.498	0	M00929	Myf6;Myod1;Tcf3
Late_NG	2.28969	0.952	0.505	0	M00793	Yy1
Late_NG	2.17226	0.83	0.383	0	M04091	Pou6f2
Late_NG	2.34766	0.869	0.424	0	M00193	Nfia;Nfic
Late_NG	2.46899	0.948	0.504	0	M00001	Myod1
Late_NG	2.98239	0.845	0.401	0	M01366	Otx1
Late_NG	2.84993	0.843	0.4	0	M01428	Gsc
Late_NG	2.19521	0.868	0.428	0	M00806	Nfia;Nfic
Late_NG	2.01077	0.862	0.423	0	M04387	Lhx6
Late_NG	2.04875	0.919	0.481	0	M04033	Meis2
Late_NG	2.71036	0.834	0.4	0	M01387	Otx2
Late_NG	2.04518	0.806	0.383	0	M04431	Prrx1
Late_NG	2.04518	0.806	0.383	0	M04433	Prrx2
Late_NG	2.03518	0.801	0.378	0	M10282	Lhx2
Late_NG	2.03172	0.802	0.386	0	M04384	Lbx2
Late_NG	2.81386	0.836	0.398	2.28503e-293	M04505	Pitx1
Late_NG	2.76569	0.828	0.4	1.5245e-285	M01484	Pitx1
Late_NG	2.82276	0.82	0.399	2.46191e-275	M04428	Pitx1
Late_NG	2.05949	0.814	0.402	1.53228e-270	M07055	Pitx1
Late_NG	2.81504	0.819	0.398	4.4747e-266	M04326	Gsc
Late_NG	2.32678	0.806	0.399	3.17821e-264	M04421	Otx2
Late_NG	2.76052	0.815	0.398	1.22555e-263	M10338	Pitx1
Late_NG	2.6431	0.817	0.398	4.43368e-263	M04305	Dmbx1
Late_NG	2.83359	0.827	0.398	1.00219e-262	M04429	Pitx3
Late_NG	2.94206	0.805	0.395	4.92357e-258	M09680	Crx
Late_NG	2.34311	0.815	0.399	1.76545e-255	M04623	Otx2
Late_NG	2.62776	0.818	0.398	7.33757e-255	M04325	Gsc2
Late_NG	2.99034	0.815	0.397	9.99376e-254	M10021	Otx2
Late_NG	2.26769	0.811	0.399	7.60421e-250	M01719	Otx2
Late_NG	2.3791	0.804	0.397	5.13004e-245	M07352	Crx
Late_NG	2.50226	0.821	0.398	7.19441e-244	M08895	Pitx1;Pitx2;Pitx3
Late_NG	2.19706	0.803	0.398	5.38318e-242	M01343	Pitx3
Late_NG	2.23253	0.789	0.398	7.93737e-239	M01436	Crx
Late_NG	2.67931	0.799	0.396	2.7364e-235	M07081	Crx
Late_NG	2.02117	0.788	0.397	9.24349e-229	M01712	Crx
Late_NG	2.61717	0.791	0.395	9.95635e-228	M09888	Crx
Late_NG	2.61717	0.791	0.395	9.95635e-228	M10201	Crx
BC	6.7891	0.995	0.263	0	M09680	Crx
BC	6.78744	0.995	0.263	0	M09888	Crx
BC	6.78744	0.995	0.263	0	M10201	Crx
BC	6.84772	0.995	0.264	0	M07081	Crx
BC	7.16609	0.996	0.265	0	M10021	Otx2
BC	5.54892	0.994	0.266	0	M01436	Crx
BC	6.52167	0.995	0.267	0	M04326	Gsc
BC	6.5959	0.995	0.267	0	M04429	Pitx3
BC	5.83739	0.994	0.266	0	M07352	Crx
BC	6.26379	0.995	0.267	0	M08895	Pitx1;Pitx2;Pitx3
BC	6.35405	0.995	0.267	0	M10338	Pitx1
BC	5.53443	0.994	0.267	0	M01343	Pitx3
BC	5.40645	0.992	0.265	0	M01712	Crx
BC	6.06243	0.994	0.267	0	M04305	Dmbx1
BC	6.3102	0.994	0.267	0	M04325	Gsc2
BC	4.58577	0.986	0.259	0	M04418	Otx1
BC	6.091	0.995	0.269	0	M01484	Pitx1
BC	6.20275	0.994	0.268	0	M04428	Pitx1
BC	5.79848	0.994	0.268	0	M04505	Pitx1
BC	5.49838	0.993	0.268	0	M01719	Otx2
BC	5.54843	0.993	0.268	0	M04623	Otx2
BC	5.64824	0.995	0.271	0	M01366	Otx1
BC	5.36281	0.994	0.271	0	M01387	Otx2
BC	5.52646	0.994	0.271	0	M01428	Gsc
BC	5.2842	0.992	0.269	0	M04421	Otx2
BC	4.5682	0.984	0.262	0	M04420	Otx2
BC	4.51175	0.983	0.261	0	M04422	Otx1
BC	4.57037	0.991	0.273	0	M07055	Pitx1
BC	4.63558	0.991	0.273	0	M07392	Pitx3
BC	4.85217	0.992	0.276	0	M01735	Pitx3
BC	4.37743	0.989	0.274	0	M04423	Otx1
BC	4.27872	0.99	0.277	0	M00623	Crx;Rax
BC	3.72223	0.987	0.284	0	M01229	Gtf2ird1
BC	3.50439	0.979	0.288	0	M07057	Pitx3
BC	3.43602	0.978	0.288	0	M03838	Otx1
BC	3.33207	0.978	0.291	0	M00127	Gata1
BC	3.2488	0.976	0.295	0	M08733	Hoxa3;Pitx1
BC	3.16306	0.975	0.298	0	M08477	Foxj2;Pitx1
BC	2.96115	0.971	0.3	0	M01826	Pitx1
BC	4.22809	0.979	0.323	0	M03934	Zbtb18
BC	2.69326	0.964	0.321	0	M07428	Six3
BC	4.84883	0.98	0.347	0	M09790	Twist1
BC	2.43736	0.941	0.314	0	M04419	Otx1
BC	2.1021	0.93	0.316	0	M06790	Zbtb12
BC	2.31179	0.94	0.328	0	M08501	Hoxb2;Pitx1
BC	4.03309	0.963	0.357	0	M01808	Mycn
BC	2.34455	0.948	0.344	0	M06736	Zfp354b
BC	5.10694	0.969	0.372	0	M00066	Tal1;Tcf3
BC	4.77513	0.968	0.373	0	M00065	Tal1;Tcf3
BC	5.09053	0.969	0.374	0	M00070	Tal1;Tcf4
BC	3.34218	0.946	0.352	0	M04195	Tcf21
BC	4.78224	0.965	0.373	0	M02927	Tcf3
BC	5.65268	0.959	0.368	0	M09997	Neurod1
BC	5.65268	0.959	0.368	0	M10304	Neurod1
BC	3.87438	0.955	0.366	0	Atoh7-Custom	Atoh7
BC	4.92564	0.949	0.366	0	M10315	Neurog2
BC	5.08191	0.952	0.372	0	M09701	Neurod1
BC	5.27761	0.957	0.377	0	M09776	Neurod1
BC	4.90003	0.95	0.371	0	M09870	Atoh1
BC	4.90003	0.95	0.371	0	M10182	Atoh1
BC	2.11201	0.931	0.353	0	M01877	Gata2
BC	4.90638	0.95	0.372	0	M09998	Neurod2
BC	5.04695	0.95	0.372	0	M10305	Neurod2
BC	2.11846	0.896	0.319	0	M06984	Rax
BC	2.50233	0.929	0.354	0	M01117	Otx1;Otx2
BC	4.59863	0.948	0.375	0	M03804	Tal1
BC	2.09739	0.895	0.322	0	M06956	Prrxl1
BC	2.09855	0.896	0.324	0	M06926	Arx
BC	2.09855	0.896	0.324	0	M06932	Shox2
BC	4.63489	0.942	0.372	0	M09674	Atoh1
BC	3.1214	0.933	0.364	0	M04183	Neurog2
BC	2.05418	0.896	0.328	0	M06994	Mixl1
BC	3.94104	0.935	0.372	0	M07075	Atoh1
BC	2.02074	0.899	0.338	0	M06946	Prrx1
BC	2.01293	0.899	0.338	0	M06974	Prrx2
BC	3.25096	0.922	0.364	0	M10296	Msgn1
BC	2.97843	0.911	0.361	0	M10019	Olig2
BC	2.97843	0.911	0.361	0	M10329	Olig2
BC	3.47656	0.933	0.388	0	M00993	Tal1
BC	2.77912	0.901	0.367	0	M07609	Neurog2
BC	2.62157	0.896	0.369	0	M09703	Olig2
BC	2.00167	0.878	0.354	0	M10407	Twist1
BC	2.66072	0.836	0.325	0	M04056	Nfia
BC	2.67922	0.834	0.323	0	M04057	Nfib
BC	2.48327	0.889	0.379	0	M04160	Atoh1
BC	2.51394	0.837	0.327	0	M07411	Nfia
BC	2.66799	0.83	0.322	0	M04058	Nfix
BC	2.16379	0.866	0.373	0	M09875	Bhlha15
BC	2.16379	0.866	0.373	0	M10188	Bhlha15
BC	2.19537	0.908	0.418	0	M07422	Ascl1
BC	2.00901	0.827	0.36	0	M01196	Nfic
HC	9.95683	0.994	0.268	0	M09949	Onecut1
HC	9.95683	0.994	0.268	0	M10262	Onecut1
HC	9.52044	0.995	0.275	0	M03955	Onecut1
HC	8.51234	0.994	0.293	0	M03829	Onecut1
HC	7.83173	0.995	0.317	0	M03956	Onecut2
HC	7.528	0.994	0.318	0	M10204	Cux2
HC	5.93548	0.991	0.337	0	M02112	Onecut2
HC	6.05739	0.991	0.342	0	M03954	Cux2
HC	6.42996	0.993	0.357	0	M03957	Onecut3
HC	5.97875	0.993	0.363	0	M07357	Onecut1
HC	5.88444	0.988	0.361	0	M00639	Onecut1;Onecut2
HC	5.21745	0.988	0.372	0	M03952	Cux1
HC	3.15122	0.971	0.382	0	M07231	Tfap2a
HC	4.44531	0.983	0.395	0	M00102	Cux1
HC	3.07784	0.972	0.386	0	M09590	Tfap2a
HC	2.96147	0.961	0.382	0	M01045	Tfap2a
HC	4.25464	0.982	0.405	0	M00104	Cux1
HC	2.85407	0.965	0.388	0	M10176	Tfap2c
HC	2.89046	0.96	0.386	0	M10175	Tfap2a
HC	2.87175	0.961	0.388	0	M09591	Tfap2c
HC	3.67932	0.971	0.399	0	M02878	Lef1
HC	2.76598	0.953	0.384	0	M02822	Tfap2e
HC	2.91035	0.961	0.394	0	M02820	Tfap2b
HC	2.67519	0.963	0.398	0	M07137	Tfap2c
HC	2.74489	0.964	0.4	0	M04896	Tfap2a
HC	3.46081	0.965	0.403	0	M00096	Pbx1
HC	3.53207	0.971	0.411	0	M08682	Cux1;Foxi1
HC	2.55507	0.955	0.403	0	M04149	Tfap2b
HC	2.49513	0.958	0.408	0	M04152	Tfap2c
HC	3.31676	0.958	0.409	0	M02922	Tcf4;Tcf7l2
HC	2.40617	0.949	0.404	0	M04150	Tfap2b
HC	2.96504	0.952	0.408	0	M03950	Cux1
HC	3.14872	0.968	0.425	0	M08516	Cux1;Foxo6
HC	3.27455	0.968	0.428	0	M00106	Cux1
HC	2.37981	0.948	0.408	0	M04146	Tfap2a
HC	2.34346	0.944	0.407	0	M04156	Tfap2a
HC	2.29755	0.942	0.408	0	M04147	Tfap2a
HC	2.48006	0.93	0.397	0	M02821	Tfap2c
HC	2.25712	0.936	0.411	0	M04155	Tfap2a
HC	2.66483	0.959	0.437	0	M08515	Cux1;Foxo1
HC	2.57703	0.95	0.428	0	M08685	Cux1
HC	3.03607	0.954	0.433	0	M03951	Cux1
HC	2.61863	0.947	0.433	0	M02028	Pbx1
HC	2.39042	0.947	0.434	0	M08202	Cux1;Hoxb13
HC	2.03455	0.931	0.423	0	M00470	Tfap2c
HC	2.64527	0.946	0.443	0	M03953	Cux2
HC	2.15213	0.914	0.412	0	M02819	Tfap2a
HC	2.25602	0.927	0.426	0	M08381	Meis1;Onecut2
HC	2.64327	0.921	0.423	0	M04062	Pax3
HC	2.39234	0.938	0.442	0	M00124	Pbx1
HC	2.04781	0.925	0.433	0	M08494	Hoxb13;Onecut2
HC	2.29025	0.932	0.447	0	M08683	Cux1;Rfx5
HC	2.14019	0.922	0.444	0	M07304	Pbx1;Pbx2;Pbx3;Pknox1
HC	2.00087	0.915	0.44	0	M01357	Pbx1
HC	2.47472	0.909	0.436	0	M04066	Pax7
HC	2.15192	0.928	0.455	0	M08521	Cux1;Tbx3
HC	2.00989	0.918	0.452	0	M08201	Cux1;Hoxa13
Early_RPC	4.10293	0.977	0.266	0	M08971	Sox15
Early_RPC	4.49782	0.976	0.27	0	M08973	Sox2
Early_RPC	4.61688	0.98	0.275	0	M10067	Sox2
Early_RPC	4.35502	0.968	0.264	0	M04004	Sox9
Early_RPC	4.30134	0.971	0.267	0	M08899	Hbp1;Sox1;Sox10;Sox11;Sox13;Sox15;Sox17;Sox18;Sox2;Sox21;Sox3;Sox30;Sox4;Sox5;Sox6;Sox7;Sox8;Sox9;Sry
Early_RPC	4.04233	0.972	0.271	0	M02795	Sox11
Early_RPC	4.32985	0.972	0.272	0	M07127	Sox3
Early_RPC	4.25076	0.967	0.268	0	M08972	Sox17
Early_RPC	4.12201	0.968	0.273	0	M00410	Sox9
Early_RPC	4.17027	0.97	0.275	0	M01308	Sox4
Early_RPC	4.31551	0.975	0.28	0	M10069	Sox4
Early_RPC	4.31551	0.975	0.28	0	M10373	Sox4
Early_RPC	3.68103	0.916	0.222	0	M10065	Sox10
Early_RPC	3.68103	0.916	0.222	0	M10371	Sox10
Early_RPC	3.95381	0.914	0.221	0	M10070	Sox9
Early_RPC	3.95381	0.914	0.221	0	M10374	Sox9
Early_RPC	3.60615	0.969	0.276	0	M01016	Sox17
Early_RPC	4.07117	0.964	0.272	0	M09787	Sox13
Early_RPC	3.5558	0.971	0.28	0	M07308	Sox2
Early_RPC	4.36913	0.967	0.276	0	M09709	Sox3
Early_RPC	4.25231	0.964	0.274	0	M07128	Sox6
Early_RPC	4.51878	0.971	0.281	0	M10068	Sox3
Early_RPC	3.51726	0.974	0.286	0	M01590	Smad1
Early_RPC	3.47844	0.967	0.279	0	M03886	Sox2
Early_RPC	3.80938	0.96	0.272	0	M08975	Sox6
Early_RPC	3.39792	0.968	0.284	0	M01272	Sox2
Early_RPC	3.55451	0.96	0.276	0	M08974	Sox5
Early_RPC	3.36337	0.962	0.28	0	M07432	Sox2
Early_RPC	3.83074	0.963	0.282	0	M02804	Sox30
Early_RPC	3.91907	0.964	0.283	0	M07225	Sox2
Early_RPC	3.51721	0.957	0.279	0	M08976	Sry
Early_RPC	3.1246	0.968	0.291	0	M01247	Nanog
Early_RPC	3.77622	0.961	0.284	0	M08970	Sox10
Early_RPC	3.06502	0.96	0.288	0	M03138	Sox10
Early_RPC	3.22621	0.964	0.295	0	M04837	Nanog
Early_RPC	3.53824	0.952	0.284	0	M02917	Sry
Early_RPC	3.44961	0.952	0.294	0	M09819	Sox10
Early_RPC	3.20957	0.949	0.292	0	M02902	Sox14;Sox4
Early_RPC	2.96644	0.954	0.298	0	M02807	Sox7
Early_RPC	2.48205	0.954	0.298	0	M03849	Sox4
Early_RPC	4.34876	0.948	0.293	0	M04405	Msx1
Early_RPC	3.27552	0.953	0.299	0	M07309	Sox7
Early_RPC	3.10765	0.94	0.289	0	M03847	Sox15
Early_RPC	3.0441	0.953	0.303	0	M03888	Sox6
Early_RPC	2.87798	0.936	0.288	0	M07614	Sox4
Early_RPC	2.94493	0.891	0.243	0	M08838	Sox9
Early_RPC	2.92354	0.95	0.303	0	M02799	Sox15
Early_RPC	3.8513	0.936	0.29	0	M04291	Barx1
Early_RPC	2.80509	0.946	0.301	0	M02796	Sox12
Early_RPC	4.569	0.946	0.306	0	M01162	Nobox
Early_RPC	3.05684	0.94	0.302	0	M02907	Sox21
Early_RPC	4.2963	0.94	0.302	0	M04390	Lhx9
Early_RPC	4.2963	0.94	0.302	0	M04439	Shox2
Early_RPC	4.2963	0.94	0.302	0	M04441	Shox2
Early_RPC	2.85518	0.939	0.302	0	M10066	Sox17
Early_RPC	2.91514	0.937	0.301	0	M07269	Sox9
Early_RPC	3.88594	0.943	0.307	0	M04292	Bsx
Early_RPC	3.0339	0.939	0.306	0	M01284	Sox9
Early_RPC	4.03885	0.935	0.306	0	M04407	Msx2
Early_RPC	2.49918	0.945	0.317	0	M09975	Lef1
Early_RPC	2.49918	0.945	0.317	0	M10281	Lef1
Early_RPC	2.28909	0.946	0.324	0	M01594	Foxa1;Foxa2;Tcf3
Early_RPC	2.67562	0.918	0.298	0	M07307	Sox18
Early_RPC	4.38285	0.931	0.312	0	M04384	Lbx2
Early_RPC	2.03664	0.924	0.306	0	M03823	Foxo1
Early_RPC	2.03664	0.924	0.306	0	M03854	Sry
Early_RPC	3.8284	0.928	0.311	0	M04324	Gbx2
Early_RPC	4.42478	0.926	0.309	0	M04431	Prrx1
Early_RPC	4.42478	0.926	0.309	0	M04433	Prrx2
Early_RPC	2.16571	0.961	0.348	0	M03567	Sp2
Early_RPC	2.1793	0.923	0.311	0	M07319	Foxd3
Early_RPC	2.50873	0.932	0.322	0	M02801	Sox18
Early_RPC	2.14595	0.963	0.353	0	M03807	Sp2
Early_RPC	4.32874	0.92	0.311	0	M04091	Pou6f2
Early_RPC	4.41099	0.915	0.306	0	M10282	Lhx2
Early_RPC	2.21656	0.962	0.354	0	M00196	Sp1
Early_RPC	2.26382	0.929	0.323	0	M00160	Sry
Early_RPC	3.75134	0.918	0.312	0	M01393	Msx2
Early_RPC	2.13056	0.959	0.354	0	M00933	Sp1;Sp2;Sp3;Sp4
Early_RPC	2.41109	0.925	0.32	0	M02246	Sox2
Early_RPC	3.61133	0.917	0.312	0	M04294	Barhl1
Early_RPC	4.41716	0.918	0.313	0	M04327	Gsx1
Early_RPC	2.06136	0.956	0.352	0	M02281	Sp1
Early_RPC	2.69977	0.922	0.32	0	M02191	Sox17
Early_RPC	3.02958	0.923	0.321	0	M04300	Dlx2
Early_RPC	3.02958	0.923	0.321	0	M04301	Dlx3
Early_RPC	3.02958	0.923	0.321	0	M04302	Dlx4
Early_RPC	3.02958	0.923	0.321	0	M04310	Dlx1
Early_RPC	2.28191	0.923	0.321	0	M07431	Sox11
Early_RPC	3.02958	0.923	0.321	0	M08042	Dlx3
Early_RPC	3.02958	0.923	0.321	0	M08043	Dlx4
Early_RPC	3.59464	0.91	0.312	0	M04288	Barhl2
Early_RPC	3.99426	0.921	0.323	0	M04329	Gbx1
Early_RPC	2.08408	0.959	0.362	0	M00932	Sp1;Sp2;Sp3;Sp4
Early_RPC	2.08245	0.958	0.361	0	M07395	Sp1
Early_RPC	3.7865	0.913	0.319	0	M08024	Pou6f2
Early_RPC	2.15577	0.959	0.365	0	M00931	Sp1;Sp3;Sp4
Early_RPC	2.00877	0.951	0.359	0	M07277	Klf5
Early_RPC	3.2819	0.919	0.328	0	M04304	Dlx6
Early_RPC	2.11573	0.946	0.356	0	M02810	Sp4
Early_RPC	2.04634	0.955	0.365	0	M07063	Sp1
Early_RPC	2.29499	0.917	0.328	0	M00042	Sox5
Early_RPC	3.24621	0.909	0.32	0	M01331	Isx
Early_RPC	3.60293	0.915	0.326	0	M04316	En1
Early_RPC	2.00375	0.95	0.362	0	M03893	Wt1
Early_RPC	3.99939	0.907	0.323	0	M04381	Isx
Early_RPC	4.05561	0.905	0.322	0	M04328	Gsx2
Early_RPC	2.68885	0.925	0.343	0	M04145	Tead4
Early_RPC	3.85008	0.906	0.325	0	M04279	Alx3
Early_RPC	2.728	0.923	0.343	0	M04144	Tead3
Early_RPC	2.85285	0.91	0.33	0	M10337	Pdx1
Early_RPC	2.3131	0.907	0.328	0	M01014	Sox10;Sox11;Sox12;Sox13;Sox14;Sox15;Sox18;Sox2;Sox21;Sox3;Sox4;Sox5;Sox6;Sox8;Sox9;Sry
Early_RPC	2.56391	0.918	0.339	0	M01305	Tead1;Tef
Early_RPC	2.3121	0.913	0.334	0	M07268	Sox4
Early_RPC	3.6449	0.905	0.327	0	M04322	Gbx1
Early_RPC	3.26248	0.907	0.33	0	M01371	Gbx1
Early_RPC	3.18696	0.911	0.334	0	M04318	En2
Early_RPC	3.33673	0.895	0.321	0	M01349	Mnx1
Early_RPC	3.45579	0.906	0.333	0	M01233	Pdx1
Early_RPC	3.14148	0.897	0.325	0	M01462	Pou6f1
Early_RPC	3.46565	0.901	0.33	0	M01382	Gbx2
Early_RPC	2.89467	0.902	0.331	0	M07278	Dlx3
Early_RPC	3.1973	0.896	0.325	0	M07398	Pou4f2
Early_RPC	3.75282	0.9	0.329	0	M07994	Lbx1
Early_RPC	3.7574	0.902	0.332	0	M04319	Esx1
Early_RPC	2.54169	0.918	0.349	0	M09788	Tead2
Early_RPC	3.98358	0.893	0.324	0	M09976	Lhx2
Early_RPC	3.88532	0.898	0.332	0	M04402	Mixl1
Early_RPC	2.96085	0.901	0.336	0	M04614	Pdx1
Early_RPC	3.36362	0.895	0.332	0	M01479	Pou6f1
Early_RPC	2.11789	0.912	0.35	0	M02808	Sox8
Early_RPC	2.47821	0.908	0.346	0	M09667	Tead4
Early_RPC	2.0746	0.904	0.343	0	M02900	Sox12
Early_RPC	2.5847	0.891	0.332	0	M04333	Hmx1
Early_RPC	3.71857	0.896	0.337	0	M04393	Lmx1b
Early_RPC	3.12715	0.898	0.34	0	M01332	Barhl1
Early_RPC	2.43631	0.906	0.348	0	M10093	Tead4
Early_RPC	3.33972	0.886	0.33	0	M01441	Nobox
Early_RPC	3.65017	0.882	0.332	0	M04417	Noto
Early_RPC	3.2388	0.898	0.348	0	M07047	Lhx2
Early_RPC	2.31796	0.907	0.359	0	M10395	Tead1
Early_RPC	3.71699	0.885	0.339	0	M04385	Lhx2
Early_RPC	2.31901	0.904	0.358	0	M10396	Tead2
Early_RPC	2.31676	0.902	0.357	0	M10092	Tead1;Tef
Early_RPC	3.40775	0.887	0.343	0	M01325	Lhx2
Early_RPC	3.4847	0.877	0.333	0	M01444	Phox2a
Early_RPC	3.39141	0.889	0.345	0	M01461	Emx2
Early_RPC	3.65373	0.883	0.339	0	M04443	Uncx
Early_RPC	2.30364	0.907	0.363	0	M07340	Tead1
Early_RPC	2.55197	0.88	0.337	0	M04311	Dlx2
Early_RPC	2.63122	0.89	0.348	0	M01446	Barhl2
Early_RPC	2.42498	0.903	0.362	0	M04141	Tead1
Early_RPC	3.60788	0.883	0.342	0	M04416	Nkx6-2
Early_RPC	3.22247	0.891	0.352	0	M01389	Rax
Early_RPC	3.37913	0.884	0.345	0	M04435	Rax
Early_RPC	2.79608	0.879	0.34	0	M04424	Pdx1
Early_RPC	2.04865	0.89	0.353	0	M07338	Sox10
Early_RPC	2.47707	0.885	0.349	0	M01334	Nkx1-1
Early_RPC	3.32051	0.874	0.338	0	M01412	Msx1
Early_RPC	2.40046	0.879	0.343	0	M04335	Hmx3
Early_RPC	3.38623	0.873	0.338	0	M01339	Pax7
Early_RPC	3.30924	0.876	0.343	0	M01365	En1
Early_RPC	3.21443	0.884	0.352	0	M01475	Evx1
Early_RPC	2.4438	0.877	0.347	0	M01388	Dlx5
Early_RPC	3.2039	0.881	0.351	0	M01455	En2
Early_RPC	3.23496	0.877	0.348	0	M04330	Hesx1
Early_RPC	2.49353	0.873	0.345	0	M01340	Barx1
Early_RPC	3.12812	0.88	0.352	0	M01401	Lbx2
Early_RPC	2.77967	0.872	0.345	0	M01431	Barx2
Early_RPC	3.3999	0.873	0.347	0	M04348	Hoxb3
Early_RPC	3.37175	0.866	0.341	0	M01417	Alx4
Early_RPC	3.40039	0.866	0.341	0	M02944	Alx4
Early_RPC	3.3998	0.869	0.345	0	M01415	Shox2
Early_RPC	2.0947	0.893	0.369	0	M01817	Tead1
Early_RPC	3.45894	0.863	0.34	0	M01327	Vax2
Early_RPC	2.11629	0.878	0.356	0	M01413	Hmx3
Early_RPC	3.00697	0.871	0.35	0	M04344	Hoxa2
Early_RPC	2.11455	0.878	0.358	0	M01013	Pdx1
Early_RPC	2.77095	0.869	0.35	0	M07603	Dlx3
Early_RPC	3.25196	0.876	0.358	0	M07988	Emx1
Early_RPC	3.04926	0.867	0.35	0	M10283	Lhx3
Early_RPC	2.91242	0.861	0.345	0	M04365	Hoxd8
Early_RPC	2.57703	0.878	0.362	0	M04400	Meox2
Early_RPC	3.1708	0.87	0.355	0	M00099	Prrx2
Early_RPC	2.07825	0.87	0.355	0	M04334	Hmx2
Early_RPC	3.27742	0.866	0.351	0	M04396	Lhx8
Early_RPC	2.7545	0.861	0.347	0	M01396	Hoxb7
Early_RPC	3.4145	0.862	0.349	0	M04349	Hoxb5
Early_RPC	3.15116	0.865	0.353	0	M01337	Hoxa3
Early_RPC	3.2343	0.86	0.35	0	M04403	Mnx1
Early_RPC	2.73645	0.863	0.354	0	M04451	Vsx2
Early_RPC	2.73645	0.863	0.354	0	M08015	Vsx1
Early_RPC	2.9407	0.861	0.353	0	M01427	Nkx1-2
Early_RPC	2.99974	0.856	0.349	0	M01367	Lhx9
Early_RPC	2.9465	0.863	0.356	0	M01423	Arx
Early_RPC	2.22534	0.863	0.356	0	M01481	Hmx1
Early_RPC	2.88597	0.879	0.376	0	M01330	Hoxb3
Early_RPC	3.12941	0.846	0.343	0	M08949	Lhx6
Early_RPC	3.02377	0.869	0.367	0	M01448	Hoxd1
Early_RPC	3.00774	0.855	0.354	0	M01335	Vsx1
Early_RPC	2.41965	0.871	0.371	0	M04386	Lhx2
Early_RPC	2.35412	0.857	0.357	0	M04395	Lhx8
Early_RPC	2.97606	0.864	0.366	0	M01376	Prrx2
Early_RPC	2.48203	0.85	0.352	0	M01486	Dlx4
Early_RPC	3.38654	0.855	0.357	0	M04445	Uncx
Early_RPC	2.86397	0.847	0.35	0	M01470	Nkx6-3
Early_RPC	2.02778	0.866	0.369	0	M10397	Tead4
Early_RPC	2.34442	0.858	0.362	0	M01468	Dlx2
Early_RPC	3.01686	0.857	0.361	0	M01474	Esx1
Early_RPC	2.24419	0.866	0.371	0	M01442	Bsx
Early_RPC	2.71718	0.873	0.38	0	M01421	Lhx4
Early_RPC	2.31192	0.844	0.351	0	M04303	Dlx5
Early_RPC	3.13265	0.852	0.359	0	M04373	Hoxd3
Early_RPC	2.79212	0.851	0.359	0	M04415	Nkx6-1
Early_RPC	2.76326	0.861	0.37	0	M01438	Pdx1
Early_RPC	2.35545	0.844	0.356	0	M01400	Dlx3
Early_RPC	3.08989	0.85	0.362	0	M07385	Lhx2
Early_RPC	2.97909	0.858	0.371	0	M01355	Alx3
Early_RPC	2.49749	0.843	0.357	0	M01469	Nkx6-1
Early_RPC	2.95322	0.847	0.361	0	M04368	Hoxa2
Early_RPC	2.22573	0.848	0.362	0	M04388	Lhx6
Early_RPC	2.56718	0.866	0.382	0	M01386	Evx2
Early_RPC	2.90697	0.848	0.366	0	M04312	Emx1
Early_RPC	2.87289	0.856	0.376	0	M08981	Vsx1
Early_RPC	2.37047	0.909	0.43	0	M04065	Pax6
Early_RPC	2.68814	0.835	0.356	0	M01336	Hoxa7
Early_RPC	3.13496	0.844	0.365	0	M04343	Hoxa1
Early_RPC	2.79793	0.847	0.369	0	M04314	Emx2
Early_RPC	2.46561	0.836	0.359	0	M01394	Hoxa7
Early_RPC	2.75014	0.844	0.367	0	M01458	Uncx
Early_RPC	2.68845	0.855	0.379	0	M01338	Hoxd3
Early_RPC	2.78417	0.854	0.378	0	M01452	Hoxa5
Early_RPC	2.87013	0.835	0.359	0	M01477	Pou3f2
Early_RPC	2.91791	0.828	0.355	0	M08912	En1
Early_RPC	2.72919	0.833	0.361	0	M04394	Lhx4
Early_RPC	2.93177	0.841	0.369	0	M04398	Meox1
Early_RPC	3.12034	0.829	0.358	0	M07425	Msx2
Early_RPC	3.12034	0.829	0.358	0	M02288	Plac8
Early_RPC	2.79289	0.856	0.386	0	M01397	Vax1
Early_RPC	2.61248	0.842	0.373	0	M01235	Pdx1
Early_RPC	2.67432	0.83	0.363	0	M01320	Prop1
Early_RPC	2.63665	0.841	0.374	0	M01348	Prrx1
Early_RPC	2.39629	0.857	0.39	0	M01443	Meox1
Early_RPC	2.61207	0.83	0.363	0	M08003	Pou6f1
Early_RPC	2.18561	0.832	0.366	0	M01360	Dbx2
Early_RPC	2.74845	0.826	0.36	0	M01439	Dlx1
Early_RPC	2.9433	0.831	0.366	0	M04392	Lmx1a
Early_RPC	2.15739	0.834	0.37	0	M01363	Lmx1b
Early_RPC	2.17784	0.847	0.387	0	M01654	Arid3a
Early_RPC	2.17784	0.847	0.387	0	M03546	Dlx5
Early_RPC	2.30617	0.838	0.378	0	M04450	Vsx1
Early_RPC	2.49317	0.829	0.37	0	M01356	Phox2b
Early_RPC	2.37759	0.829	0.37	0	M01418	Lhx1
Early_RPC	2.7843	0.838	0.379	0	M04347	Hoxb2
Early_RPC	2.80252	0.83	0.371	0	M04387	Lhx6
Early_RPC	2.6789	0.836	0.377	0	M08770	Hoxa3
Early_RPC	2.5779	0.835	0.378	0	M01319	Hoxb5
Early_RPC	2.3268	0.833	0.376	0	M01391	Pax6
Early_RPC	2.65793	0.826	0.369	0	M01424	Hoxb4
Early_RPC	2.54222	0.818	0.362	0	M01354	Pou2f1
Early_RPC	2.17057	0.825	0.369	0	M01409	Lmx1a
Early_RPC	2.4287	0.821	0.365	0	M01489	Nkx6-1
Early_RPC	2.17591	0.817	0.362	0	M01408	Pou4f3
Early_RPC	2.65962	0.835	0.381	0	M01385	Pax4
Early_RPC	2.58765	0.831	0.377	0	M04425	Pdx1
Early_RPC	2.44579	0.827	0.375	0	M04446	Vax1
Early_RPC	2.44579	0.827	0.375	0	M04447	Vax2
Early_RPC	2.44927	0.818	0.368	0	M04299	Dlx1
Early_RPC	2.44927	0.818	0.368	0	M08041	Dlx1
Early_RPC	2.4929	0.841	0.392	0	M01402	Hoxa2
Early_RPC	2.19611	0.824	0.376	0	M01392	Hoxa6
Early_RPC	2.36499	0.821	0.374	0	M01323	Otp
Early_RPC	2.17188	0.825	0.378	0	M01471	Lhx3
Early_RPC	2.67761	0.819	0.374	0	M04399	Meox2
Early_RPC	2.27253	0.82	0.378	0	M01353	Lhx5
Early_RPC	2.48536	0.819	0.378	0	M00437	Vsx2
Early_RPC	2.67779	0.831	0.39	0	M01326	Gsx2
Early_RPC	2.59022	0.836	0.397	0	M01487	Hoxa1
Early_RPC	2.3364	0.832	0.393	0	M04321	Evx2
Early_RPC	2.36487	0.807	0.37	0	M01370	Hoxa4
Early_RPC	2.00234	0.808	0.375	0	M08772	Hoxa6
Early_RPC	2.18312	0.815	0.383	0	M00510	Lhx3
Early_RPC	2.02571	0.834	0.407	0	M01440	Lhx8
Early_RPC	2.07018	0.802	0.392	0	M04408	Meox2
Early_RPC	2.09133	0.794	0.428	0	M01314	Lhx6
MG	6.36003	0.998	0.309	0	M10070	Sox9
MG	6.36003	0.998	0.309	0	M10374	Sox9
MG	5.55669	0.996	0.31	0	M10065	Sox10
MG	5.55669	0.996	0.31	0	M10371	Sox10
MG	5.40052	0.997	0.325	0	M08838	Sox9
MG	2.84747	0.969	0.374	0	M03138	Sox10
MG	2.70149	0.966	0.371	0	M07614	Sox4
MG	2.93134	0.95	0.358	0	M08899	Hbp1;Sox1;Sox10;Sox11;Sox13;Sox15;Sox17;Sox18;Sox2;Sox21;Sox3;Sox30;Sox4;Sox5;Sox6;Sox7;Sox8;Sox9;Sry
MG	2.93689	0.949	0.362	0	M07127	Sox3
MG	2.97766	0.952	0.366	0	M10067	Sox2
MG	5.92917	1	0.415	0	M04058	Nfix
MG	3.079	0.949	0.365	0	M09709	Sox3
MG	5.71011	0.999	0.417	0	M04057	Nfib
MG	2.43735	0.963	0.382	0	M03849	Sox4
MG	3.15101	0.95	0.37	0	M10068	Sox3
MG	2.71237	0.952	0.373	0	M03847	Sox15
MG	5.565	0.997	0.418	0	M04056	Nfia
MG	5.3945	0.998	0.42	0	M07411	Nfia
MG	6.03214	0.999	0.421	0	M09640	Nfic
MG	3.02718	0.95	0.373	0	M04291	Barx1
MG	2.85383	0.946	0.37	0	M10069	Sox4
MG	2.85383	0.946	0.37	0	M10373	Sox4
MG	5.88513	0.999	0.425	0	M10002	Nfic
MG	2.48584	0.95	0.377	0	M07307	Sox18
MG	3.2226	0.948	0.377	0	M04405	Msx1
MG	5.06245	0.999	0.429	0	M00193	Nfia;Nfic
MG	3.50525	0.959	0.389	0	M04091	Pou6f2
MG	2.71016	0.947	0.378	0	M09819	Sox10
MG	2.36539	0.956	0.389	0	M07319	Foxd3
MG	3.32316	0.947	0.384	0	M10282	Lhx2
MG	3.14882	0.952	0.39	0	M04327	Gsx1
MG	2.52021	0.945	0.383	0	M07269	Sox9
MG	4.4652	0.994	0.433	0	M00806	Nfia;Nfic
MG	2.22064	0.928	0.369	0	M07308	Sox2
MG	2.13839	0.944	0.385	0	M03823	Foxo1
MG	2.13839	0.944	0.385	0	M03854	Sry
MG	2.94336	0.943	0.386	0	M04407	Msx2
MG	2.54677	0.943	0.387	0	M01284	Sox9
MG	2.22493	0.93	0.376	0	M02902	Sox14;Sox4
MG	2.87856	0.936	0.384	0	M04390	Lhx9
MG	2.87856	0.936	0.384	0	M04439	Shox2
MG	2.87856	0.936	0.384	0	M04441	Shox2
MG	3.02322	0.94	0.388	0	M04431	Prrx1
MG	3.02322	0.94	0.388	0	M04433	Prrx2
MG	2.93134	0.949	0.398	0	M01462	Pou6f1
MG	3.27304	0.946	0.395	0	M08024	Pou6f2
MG	4.18877	0.994	0.445	0	M01196	Nfic
MG	4.72098	0.997	0.449	0	M02050	Nfix
MG	3.16366	0.951	0.404	0	M01479	Pou6f1
MG	2.71197	0.932	0.389	0	M04292	Bsx
MG	2.59815	0.931	0.389	0	M01393	Msx2
MG	3.0345	0.929	0.388	0	M01162	Nobox
MG	2.70536	0.929	0.388	0	M04288	Barhl2
MG	2.64623	0.93	0.389	0	M04294	Barhl1
MG	2.94792	0.937	0.397	0	M04328	Gsx2
MG	2.16511	0.922	0.386	0	M03888	Sox6
MG	2.10778	0.94	0.405	0	M00148	Sry
MG	3.32309	0.992	0.457	0	M09762	Nfib
MG	2.62042	0.924	0.39	0	M04324	Gbx2
MG	2.82648	0.932	0.398	0	M07398	Pou4f2
MG	2.4049	0.928	0.395	0	M01331	Isx
MG	3.95921	0.989	0.457	0	M07364	Nfia;Nfib;Nfic;Nfix
MG	2.63812	0.937	0.408	0	M04424	Pdx1
MG	2.77182	0.925	0.396	0	M09976	Lhx2
MG	3.88215	0.99	0.468	0	M09815	Nfic
MG	2.43534	0.934	0.418	0	M07047	Lhx2
MG	2.5115	0.921	0.407	0	M01233	Pdx1
MG	2.44934	0.918	0.404	0	M10337	Pdx1
MG	2.33323	0.915	0.404	0	M01371	Gbx1
MG	3.42003	0.98	0.469	0	M08008	Nfia
MG	3.36785	0.979	0.469	0	M10309	Nfic
MG	2.33254	0.921	0.413	0	M01470	Nkx6-3
MG	2.15879	0.906	0.406	0	M04311	Dlx2
MG	2.05249	0.893	0.398	0	M04300	Dlx2
MG	2.05249	0.893	0.398	0	M04301	Dlx3
MG	2.05249	0.893	0.398	0	M04302	Dlx4
MG	2.05249	0.893	0.398	0	M04310	Dlx1
MG	2.05249	0.893	0.398	0	M08042	Dlx3
MG	2.05249	0.893	0.398	0	M08043	Dlx4
MG	3.16309	0.976	0.483	0	M08009	Nfix
MG	2.50648	0.931	0.44	0	M01330	Hoxb3
MG	2.65675	0.958	0.472	0	M07363	Nfia;Nfib;Nfic
MG	2.85782	0.963	0.484	0	M10308	Nfib
MG	2.38516	0.944	0.487	0	M07051	Nfib
MG	2.29877	0.898	0.538	0	M08967	Rorc
MG	2.58041	0.922	0.411	2.3261e-303	M04416	Nkx6-2
MG	2.82435	0.929	0.391	6.96589e-301	M04384	Lbx2
MG	2.14443	0.89	0.405	8.14833e-301	M04304	Dlx6
MG	2.10202	0.915	0.368	8.95783e-299	M07432	Sox2
MG	2.45317	0.934	0.362	1.36195e-298	M02795	Sox11
MG	2.3013	0.901	0.395	3.00444e-295	M01349	Mnx1
MG	2.3752	0.919	0.42	3.87904e-295	M01475	Evx1
MG	2.48073	0.906	0.407	8.43943e-295	M01327	Vax2
MG	2.64453	0.922	0.402	9.15154e-295	M04417	Noto
MG	2.54536	0.917	0.402	2.77857e-294	M07994	Lbx1
MG	2.20938	0.897	0.408	5.57013e-294	M04318	En2
MG	2.25758	0.898	0.433	1.71843e-293	M01438	Pdx1
MG	2.46692	0.909	0.4	1.69531e-292	M04279	Alx3
MG	2.22767	0.9	0.417	6.91103e-292	M01427	Nkx1-2
MG	2.37109	0.908	0.413	1.15486e-290	M01325	Lhx2
MG	2.41431	0.92	0.371	3.646e-290	M07225	Sox2
MG	2.37881	0.919	0.401	3.64935e-290	M04316	En1
MG	2.30206	0.9	0.411	5.92886e-289	M01365	En1
MG	2.3819	0.915	0.424	5.94566e-289	M07988	Emx1
MG	2.44675	0.922	0.365	9.42972e-289	M01308	Sox4
MG	2.58243	0.929	0.363	9.47829e-289	M07128	Sox6
MG	2.37655	0.917	0.414	3.02009e-287	M01461	Emx2
MG	2.18687	0.897	0.411	1.2017e-285	M04365	Hoxd8
MG	2.08678	0.892	0.411	1.50616e-284	M01332	Barhl1
MG	2.02065	0.915	0.375	2.13562e-283	M01590	Smad1
MG	2.44551	0.913	0.414	2.07465e-282	M04348	Hoxb3
MG	2.32818	0.905	0.406	1.00996e-281	M01339	Pax7
MG	2.27654	0.91	0.401	3.1321e-281	M01441	Nobox
MG	2.44833	0.904	0.409	1.14907e-280	M04393	Lmx1b
MG	2.51225	0.915	0.398	1.30558e-278	M04381	Isx
MG	2.5051	0.906	0.4	1.30033e-275	M04329	Gbx1
MG	2.35479	0.909	0.401	1.57394e-273	M04322	Gbx1
MG	2.22477	0.894	0.407	4.06796e-273	M08949	Lhx6
MG	2.28392	0.894	0.418	4.70226e-273	M07425	Msx2
MG	2.28392	0.894	0.418	4.70226e-273	M02288	Plac8
MG	2.23317	0.924	0.361	2.53553e-272	M09787	Sox13
MG	2.25281	0.897	0.421	1.95157e-271	M04373	Hoxd3
MG	2.19101	0.901	0.415	1.07215e-267	M04403	Mnx1
MG	2.17948	0.887	0.419	1.64668e-266	M01455	En2
MG	2.22418	0.893	0.403	1.16532e-265	M01444	Phox2a
MG	2.30206	0.902	0.415	1.93457e-264	M04349	Hoxb5
MG	2.29472	0.893	0.408	3.32539e-263	M04443	Uncx
MG	2.0515	0.887	0.372	3.1945e-260	M08970	Sox10
MG	2.17248	0.909	0.424	1.65826e-257	M07385	Lhx2
MG	2.0445	0.894	0.42	3.61163e-254	M01401	Lbx2
MG	2.04137	0.88	0.416	5.70669e-253	M10283	Lhx3
MG	2.02483	0.884	0.431	1.81562e-252	M04399	Meox2
MG	2.10032	0.897	0.423	1.42882e-251	M04368	Hoxa2
MG	2.11457	0.885	0.403	1.61299e-251	M01382	Gbx2
MG	2.06623	0.883	0.417	1.7213e-250	M04344	Hoxa2
MG	2.12744	0.889	0.408	4.28974e-250	M01417	Alx4
MG	2.06105	0.872	0.432	5.82421e-249	M01448	Hoxd1
MG	2.07501	0.884	0.425	1.00599e-247	M04392	Lmx1a
MG	2.0849	0.885	0.429	5.70018e-246	M04398	Meox1
MG	2.01116	0.883	0.421	3.74986e-243	M01389	Rax
MG	2.00322	0.868	0.407	4.83315e-242	M01412	Msx1
MG	2.04575	0.88	0.418	2.12732e-241	M01337	Hoxa3
MG	2.07443	0.885	0.408	1.02256e-240	M02944	Alx4
MG	2.23631	0.885	0.409	1.90599e-234	M04385	Lhx2
MG	2.04621	0.88	0.414	1.14001e-233	M04435	Rax
MG	2.14188	0.883	0.406	4.05736e-233	M04319	Esx1
MG	2.07714	0.876	0.426	1.03472e-231	M04343	Hoxa1
MG	2.03397	0.882	0.417	7.47934e-229	M04396	Lhx8
MG	2.06091	0.873	0.405	1.22485e-216	M04402	Mixl1
Photoprecursor	6.958	0.985	0.382	0	M04422	Otx1
Photoprecursor	7.51537	0.985	0.383	0	M04420	Otx2
Photoprecursor	6.68319	0.98	0.381	0	M04418	Otx1
Photoprecursor	9.46252	0.985	0.386	0	M09680	Crx
Photoprecursor	6.61286	0.985	0.387	0	M01712	Crx
Photoprecursor	8.65562	0.985	0.387	0	M07081	Crx
Photoprecursor	9.00706	0.984	0.386	0	M09888	Crx
Photoprecursor	9.19611	0.986	0.388	0	M10021	Otx2
Photoprecursor	9.00706	0.984	0.386	0	M10201	Crx
Photoprecursor	7.87117	0.986	0.389	0	M04305	Dmbx1
Photoprecursor	8.07976	0.986	0.389	0	M04326	Gsc
Photoprecursor	8.40056	0.987	0.39	0	M04428	Pitx1
Photoprecursor	6.64905	0.988	0.392	0	M01387	Otx2
Photoprecursor	6.99985	0.986	0.39	0	M01719	Otx2
Photoprecursor	7.76587	0.985	0.389	0	M04325	Gsc2
Photoprecursor	8.23339	0.985	0.389	0	M04429	Pitx3
Photoprecursor	7.95567	0.986	0.39	0	M04505	Pitx1
Photoprecursor	7.62792	0.984	0.388	0	M07352	Crx
Photoprecursor	7.86668	0.986	0.39	0	M10338	Pitx1
Photoprecursor	7.01666	0.988	0.393	0	M01366	Otx1
Photoprecursor	7.02994	0.985	0.39	0	M04421	Otx2
Photoprecursor	7.08455	0.985	0.39	0	M04623	Otx2
Photoprecursor	6.81105	0.983	0.389	0	M01343	Pitx3
Photoprecursor	7.2086	0.982	0.388	0	M01436	Crx
Photoprecursor	7.02502	0.985	0.392	0	M01428	Gsc
Photoprecursor	7.39236	0.984	0.391	0	M01484	Pitx1
Photoprecursor	7.2244	0.982	0.389	0	M08895	Pitx1;Pitx2;Pitx3
Photoprecursor	5.62793	0.983	0.393	0	M07055	Pitx1
Photoprecursor	5.22995	0.982	0.394	0	M04423	Otx1
Photoprecursor	4.64813	0.982	0.396	0	M00623	Crx;Rax
Photoprecursor	5.61251	0.982	0.396	0	M01735	Pitx3
Photoprecursor	5.39064	0.979	0.394	0	M07392	Pitx3
Photoprecursor	4.14353	0.981	0.404	0	M03838	Otx1
Photoprecursor	3.58212	0.973	0.404	0	M07057	Pitx3
Photoprecursor	3.85442	0.978	0.411	0	M08477	Foxj2;Pitx1
Photoprecursor	3.49837	0.979	0.413	0	M06984	Rax
Photoprecursor	3.43785	0.974	0.409	0	M08733	Hoxa3;Pitx1
Photoprecursor	3.79596	0.966	0.402	0	M01229	Gtf2ird1
Photoprecursor	3.3335	0.978	0.415	0	M06956	Prrxl1
Photoprecursor	3.47914	0.968	0.407	0	M00127	Gata1
Photoprecursor	3.38686	0.971	0.412	0	M01826	Pitx1
Photoprecursor	3.25933	0.976	0.417	0	M06926	Arx
Photoprecursor	3.25933	0.976	0.417	0	M06932	Shox2
Photoprecursor	3.45366	0.973	0.417	0	M06790	Zbtb12
Photoprecursor	3.3174	0.985	0.431	0	M04281	Alx4
Photoprecursor	3.04545	0.972	0.42	0	M06994	Mixl1
Photoprecursor	4.41833	0.99	0.445	0	M04161	Bhlha15
Photoprecursor	2.98867	0.974	0.429	0	M08501	Hoxb2;Pitx1
Photoprecursor	3.57374	0.937	0.394	0	M10406	Thra
Photoprecursor	3.86425	0.983	0.44	0	M04185	Olig1
Photoprecursor	3.00209	0.971	0.429	0	M07428	Six3
Photoprecursor	5.72104	0.992	0.45	0	M10019	Olig2
Photoprecursor	5.72104	0.992	0.45	0	M10329	Olig2
Photoprecursor	7.75442	0.996	0.455	0	M10296	Msgn1
Photoprecursor	3.79222	0.984	0.445	0	M04186	Olig2
Photoprecursor	4.90887	0.991	0.453	0	M07609	Neurog2
Photoprecursor	4.19065	0.986	0.449	0	M01287	Neurod1;Neurod2
Photoprecursor	3.90666	0.986	0.449	0	M04165	Bhlhe23
Photoprecursor	4.19065	0.986	0.449	0	M04182	Neurod2
Photoprecursor	3.02722	0.985	0.448	0	M04308	Prrxl1
Photoprecursor	4.33639	0.988	0.451	0	M07999	Neurog1
Photoprecursor	3.90666	0.986	0.449	0	M08028	Bhlhe22
Photoprecursor	4.01734	0.986	0.449	0	M09977	Lyl1
Photoprecursor	4.01734	0.986	0.449	0	M10285	Lyl1
Photoprecursor	5.81368	0.993	0.457	0	M01808	Mycn
Photoprecursor	3.75871	0.985	0.449	0	M04164	Bhlhe22
Photoprecursor	3.75447	0.984	0.448	0	M04187	Olig3
Photoprecursor	3.75871	0.985	0.449	0	M08027	Bhlhe23
Photoprecursor	3.85458	0.979	0.443	0	M10351	Ptf1a
Photoprecursor	4.78254	0.989	0.454	0	M09703	Olig2
Photoprecursor	5.65493	0.993	0.46	0	M04160	Atoh1
Photoprecursor	5.34679	0.991	0.458	0	M04183	Neurog2
Photoprecursor	9.51822	0.995	0.462	0	M10315	Neurog2
Photoprecursor	2.74667	0.962	0.43	0	M06974	Prrx2
Photoprecursor	4.40568	0.985	0.453	0	M09790	Twist1
Photoprecursor	2.75862	0.961	0.43	0	M06946	Prrx1
Photoprecursor	4.28453	0.98	0.45	0	M04195	Tcf21
Photoprecursor	8.16687	0.994	0.464	0	M07075	Atoh1
Photoprecursor	9.20408	0.995	0.465	0	M09674	Atoh1
Photoprecursor	6.52241	0.993	0.463	0	Atoh7-Custom	Atoh7
Photoprecursor	2.74907	0.978	0.449	0	M03919	Snai2
Photoprecursor	2.74687	0.978	0.449	0	M04280	Alx3
Photoprecursor	2.6758	0.961	0.432	0	M06980	Mixl1
Photoprecursor	9.49375	0.995	0.466	0	M09870	Atoh1
Photoprecursor	10.4996	0.995	0.466	0	M09997	Neurod1
Photoprecursor	9.49375	0.995	0.466	0	M10182	Atoh1
Photoprecursor	10.4996	0.995	0.466	0	M10304	Neurod1
Photoprecursor	10.1265	0.996	0.467	0	M10305	Neurod2
Photoprecursor	10.308	0.995	0.468	0	M09701	Neurod1
Photoprecursor	9.64616	0.995	0.468	0	M09998	Neurod2
Photoprecursor	9.96661	0.995	0.469	0	M03804	Tal1
Photoprecursor	3.89468	0.978	0.452	0	M09875	Bhlha15
Photoprecursor	3.89468	0.978	0.452	0	M10188	Bhlha15
Photoprecursor	2.88585	0.978	0.453	0	M04430	Prop1
Photoprecursor	8.91286	0.995	0.471	0	M00066	Tal1;Tcf3
Photoprecursor	8.30132	0.994	0.472	0	M00065	Tal1;Tcf3
Photoprecursor	7.82916	0.993	0.471	0	M02927	Tcf3
Photoprecursor	10.9114	0.995	0.473	0	M09776	Neurod1
Photoprecursor	8.80156	0.994	0.473	0	M00070	Tal1;Tcf4
Photoprecursor	3.415	0.981	0.46	0	M02100	Myod1
Photoprecursor	2.61443	0.976	0.455	0	M10064	Snai2
Photoprecursor	3.40257	0.975	0.456	0	M10301	Myod1
Photoprecursor	7.42609	0.994	0.477	0	M00993	Tal1
Photoprecursor	2.74498	0.954	0.439	0	M10407	Twist1
Photoprecursor	3.11282	0.963	0.449	0	M09993	Myod1
Photoprecursor	3.13523	0.974	0.461	0	M07983	Bhlha15
Photoprecursor	2.85454	0.967	0.455	0	M01716	Atoh1;Tcf3
Photoprecursor	2.47979	0.97	0.458	0	M04285	Alx4
Photoprecursor	2.19685	0.93	0.419	0	M04419	Otx1
Photoprecursor	3.36731	0.986	0.475	0	M02781	Myf6
Photoprecursor	2.34735	0.96	0.449	0	M01117	Otx1;Otx2
Photoprecursor	3.20804	0.962	0.451	0	M07112	Myod1
Photoprecursor	2.94183	0.971	0.46	0	M09962	Tcf4
Photoprecursor	3.65866	0.989	0.479	0	M02088	Tcf3
Photoprecursor	2.96185	0.957	0.447	0	M09698	Myod1
Photoprecursor	2.62452	0.948	0.438	0	M10103	Twist1
Photoprecursor	2.64447	0.972	0.463	0	M04427	Phox2b
Photoprecursor	3.58482	0.986	0.478	0	M07469	Lyl1;Nhlh2;Tal1
Photoprecursor	2.71756	0.978	0.471	0	M00804	Myf6;Myod1;Tcf3
Photoprecursor	2.76378	0.972	0.467	0	M04432	Prrx1
Photoprecursor	2.94792	0.959	0.454	0	M04570	Msc
Photoprecursor	2.9777	0.971	0.467	0	M08951	Myf6
Photoprecursor	2.29648	0.964	0.46	0	M10370	Snai2
Photoprecursor	2.26095	0.948	0.445	0	M06736	Zfp354b
Photoprecursor	2.24017	0.957	0.455	0	M04282	Arx
Photoprecursor	2.17877	0.951	0.449	0	M07353	Tcf3
Photoprecursor	2.18134	0.956	0.455	0	M04286	Arx
Photoprecursor	3.07195	0.946	0.445	0	M07134	Tcf12
Photoprecursor	2.30845	0.942	0.442	0	M08728	Eomes;Pitx1
Photoprecursor	3.17875	0.981	0.482	0	M00002	Tcf3
Photoprecursor	3.20605	0.988	0.489	0	M03877	Ascl1
Photoprecursor	2.73955	0.969	0.47	0	M04037	Pknox2
Photoprecursor	2.7882	0.968	0.469	0	M10178	Ascl2
Photoprecursor	2.44163	0.96	0.461	0	M04038	Pknox2
Photoprecursor	2.42947	0.95	0.451	0	M04041	Tgif2
Photoprecursor	3.03826	0.946	0.447	0	M07113	Myog
Photoprecursor	2.59149	0.96	0.463	0	M08006	Twist2
Photoprecursor	3.25195	0.988	0.492	0	M00693	Tcf3
Photoprecursor	2.49957	0.966	0.471	0	M04426	Phox2a
Photoprecursor	4.05054	0.989	0.495	0	M00184	Myod1
Photoprecursor	2.89417	0.942	0.448	0	M09691	Tcf12
Photoprecursor	2.86158	0.986	0.493	0	M00929	Myf6;Myod1;Tcf3
Photoprecursor	3.75852	0.99	0.497	0	M07422	Ascl1
Photoprecursor	2.29296	0.94	0.447	0	M08997	Gata3
Photoprecursor	2.33817	0.953	0.462	0	M04040	Tgif2lx1
Photoprecursor	2.29624	0.949	0.459	0	M10177	Ascl1
Photoprecursor	2.48759	0.933	0.445	0	M04181	Myf6
Photoprecursor	2.90374	0.929	0.442	0	M00927	Tfap4
Photoprecursor	2.53652	0.935	0.449	0	M02737	Ascl2
Photoprecursor	2.91028	0.986	0.5	0	M10264	Tcf12
Photoprecursor	2.18603	0.933	0.449	0	M04039	Tgif1
Photoprecursor	2.39597	0.964	0.48	0	M00069	Yy1
Photoprecursor	2.45878	0.953	0.472	0	M03880	Myf5
Photoprecursor	2.3847	0.953	0.472	0	M08411	Bhlha15;Rfx3
Photoprecursor	2.09209	0.951	0.47	0	M09721	Tcf3
Photoprecursor	2.55393	0.891	0.412	0	M04482	Rara
Photoprecursor	2.02731	0.948	0.469	0	M03867	Myc
Photoprecursor	2.26027	0.951	0.472	0	M04031	Meis3
Photoprecursor	2.29467	0.95	0.471	0	M09865	Ascl1
Photoprecursor	2.43447	0.892	0.414	0	M04486	Rarg
Photoprecursor	2.36841	0.955	0.477	0	M04033	Meis2
Photoprecursor	2.21656	0.945	0.468	0	M04036	Pknox1
Photoprecursor	2.33295	0.918	0.442	0	M09767	Ascl1
Photoprecursor	2.7263	0.922	0.448	0	M04159	Ascl2
Photoprecursor	2.6975	0.973	0.5	0	M00001	Myod1
Photoprecursor	2.04993	0.918	0.449	0	M00698	Tcf12
Photoprecursor	2.12443	0.936	0.467	0	M09951	Tcf12
Photoprecursor	2.20119	0.918	0.45	0	M00175	Tfap4
Photoprecursor	2.13395	0.952	0.485	0	M04442	Uncx
Photoprecursor	2.08819	0.932	0.466	0	M03575	Nhlh2
Photoprecursor	2.17952	0.922	0.457	0	M01724	Thra
Photoprecursor	2.02117	0.922	0.457	0	M02119	Thrb
Photoprecursor	2.07204	0.949	0.485	0	M04444	Uncx
Photoprecursor	2.10516	0.917	0.457	0	M00176	Tfap4
Photoprecursor	2.11874	0.92	0.461	0	M04192	Tfap4
Photoprecursor	2.01485	0.908	0.449	0	M10097	Tfap4
Photoprecursor	2.28412	0.909	0.516	0	M08966	Rorb
Early_NG	3.12165	0.929	0.361	0	M04405	Msx1
Early_NG	3.31557	0.934	0.371	0	M01162	Nobox
Early_NG	3.21998	0.929	0.367	0	M04390	Lhx9
Early_NG	3.21998	0.929	0.367	0	M04439	Shox2
Early_NG	3.21998	0.929	0.367	0	M04441	Shox2
Early_NG	2.43561	0.908	0.35	0	M10067	Sox2
Early_NG	3.05466	0.928	0.373	0	M04324	Gbx2
Early_NG	2.7607	0.91	0.357	0	M04291	Barx1
Early_NG	3.44998	0.928	0.375	0	M04384	Lbx2
Early_NG	3.46269	0.925	0.372	0	M04431	Prrx1
Early_NG	3.46269	0.925	0.372	0	M04433	Prrx2
Early_NG	3.39995	0.919	0.368	0	M10282	Lhx2
Early_NG	2.82258	0.922	0.372	0	M04292	Bsx
Early_NG	2.46905	0.904	0.354	0	M10068	Sox3
Early_NG	3.34482	0.92	0.373	0	M04091	Pou6f2
Early_NG	2.85033	0.919	0.372	0	M04288	Barhl2
Early_NG	3.31842	0.929	0.383	0	M04329	Gbx1
Early_NG	2.24088	0.891	0.345	0	M08973	Sox2
Early_NG	2.22973	0.892	0.347	0	M07128	Sox6
Early_NG	2.8093	0.916	0.373	0	M04294	Barhl1
Early_NG	2.84579	0.914	0.373	0	M01393	Msx2
Early_NG	2.88035	0.912	0.371	0	M04407	Msx2
Early_NG	2.12724	0.895	0.355	0	M07225	Sox2
Early_NG	3.27438	0.928	0.389	0	M04319	Esx1
Early_NG	2.76568	0.929	0.392	0	M04318	En2
Early_NG	2.00037	0.879	0.342	0	M08971	Sox15
Early_NG	3.29968	0.91	0.375	0	M04327	Gsx1
Early_NG	3.20801	0.917	0.382	0	M04381	Isx
Early_NG	3.07126	0.92	0.386	0	M04322	Gbx1
Early_NG	3.42904	0.926	0.393	0	M04385	Lhx2
Early_NG	2.05722	0.879	0.347	0	M00410	Sox9
Early_NG	2.30582	0.882	0.35	0	M09709	Sox3
Early_NG	2.0694	0.873	0.343	0	M08972	Sox17
Early_NG	2.86361	0.916	0.387	0	M01382	Gbx2
Early_NG	3.22959	0.918	0.389	0	M04402	Mixl1
Early_NG	3.1288	0.924	0.4	0	M04330	Hesx1
Early_NG	3.08658	0.911	0.387	0	M07994	Lbx1
Early_NG	3.13968	0.905	0.381	0	M09976	Lhx2
Early_NG	2.76926	0.913	0.391	0	M01233	Pdx1
Early_NG	2.84602	0.907	0.385	0	M01441	Nobox
Early_NG	3.03205	0.919	0.398	0	M04435	Rax
Early_NG	2.14597	0.868	0.347	0	M07127	Sox3
Early_NG	2.07405	0.876	0.355	0	M10069	Sox4
Early_NG	2.07405	0.876	0.355	0	M10373	Sox4
Early_NG	2.01907	0.866	0.346	0	M09787	Sox13
Early_NG	2.80866	0.905	0.386	0	M04316	En1
Early_NG	3.13355	0.906	0.387	0	M04417	Noto
Early_NG	4.57524	0.956	0.437	0	M09767	Ascl1
Early_NG	2.99694	0.9	0.382	0	M04328	Gsx2
Early_NG	5.2094	0.961	0.444	0	M09698	Myod1
Early_NG	3.07815	0.909	0.393	0	M04393	Lmx1b
Early_NG	2.50916	0.895	0.38	0	M01331	Isx
Early_NG	2.57898	0.895	0.38	0	M01349	Mnx1
Early_NG	2.80808	0.895	0.38	0	M08024	Pou6f2
Early_NG	5.46849	0.953	0.438	0	M00927	Tfap4
Early_NG	5.32053	0.961	0.446	0	M09993	Myod1
Early_NG	2.89946	0.899	0.385	0	M04279	Alx3
Early_NG	2.84163	0.915	0.401	0	M04344	Hoxa2
Early_NG	2.77152	0.903	0.392	0	M01412	Msx1
Early_NG	2.74587	0.905	0.396	0	M01365	En1
Early_NG	5.39743	0.952	0.443	0	M07113	Myog
Early_NG	5.51762	0.951	0.442	0	M07134	Tcf12
Early_NG	5.17956	0.953	0.444	0	M09691	Tcf12
Early_NG	2.44709	0.904	0.396	0	M01332	Barhl1
Early_NG	3.01066	0.901	0.393	0	M04443	Uncx
Early_NG	5.44659	0.955	0.447	0	M07112	Myod1
Early_NG	5.38312	0.961	0.453	0	M10301	Myod1
Early_NG	4.62427	0.952	0.445	0	M02737	Ascl2
Early_NG	4.14501	0.962	0.455	0	M10177	Ascl1
Early_NG	5.14406	0.95	0.444	0	M04159	Ascl2
Early_NG	5.43216	0.947	0.441	0	M10351	Ptf1a
Early_NG	2.73663	0.926	0.421	0	M04450	Vsx1
Early_NG	2.82702	0.908	0.403	0	M01335	Vsx1
Early_NG	2.94817	0.904	0.399	0	M04348	Hoxb3
Early_NG	5.72033	0.953	0.449	0	M09875	Bhlha15
Early_NG	5.72033	0.953	0.449	0	M10188	Bhlha15
Early_NG	2.63662	0.892	0.389	0	M01479	Pou6f1
Early_NG	2.40924	0.896	0.394	0	M04614	Pdx1
Early_NG	2.61243	0.914	0.413	0	M01407	Tgif2
Early_NG	2.70725	0.888	0.388	0	M01444	Phox2a
Early_NG	2.33305	0.89	0.39	0	M04304	Dlx6
Early_NG	2.41729	0.884	0.384	0	M07398	Pou4f2
Early_NG	2.71145	0.902	0.404	0	M01455	En2
Early_NG	2.3454	0.882	0.384	0	M01462	Pou6f1
Early_NG	2.88448	0.891	0.393	0	M02944	Alx4
Early_NG	4.1358	0.939	0.441	0	M04181	Myf6
Early_NG	2.70534	0.889	0.392	0	M01339	Pax7
Early_NG	4.93576	0.954	0.457	0	M02100	Myod1
Early_NG	2.91705	0.896	0.4	0	M04349	Hoxb5
Early_NG	2.12619	0.903	0.408	0	M01395	Meis3
Early_NG	2.68788	0.896	0.401	0	M10283	Lhx3
Early_NG	2.12852	0.885	0.39	0	M10337	Pdx1
Early_NG	3.97998	0.962	0.467	0	M09865	Ascl1
Early_NG	4.54635	0.961	0.466	0	M10178	Ascl2
Early_NG	2.03968	0.878	0.384	0	M04300	Dlx2
Early_NG	2.03968	0.878	0.384	0	M04301	Dlx3
Early_NG	2.03968	0.878	0.384	0	M04302	Dlx4
Early_NG	2.03968	0.878	0.384	0	M04310	Dlx1
Early_NG	2.45251	0.891	0.397	0	M04365	Hoxd8
Early_NG	2.94294	0.891	0.397	0	M04416	Nkx6-2
Early_NG	2.03968	0.878	0.384	0	M08042	Dlx3
Early_NG	2.03968	0.878	0.384	0	M08043	Dlx4
Early_NG	2.74331	0.893	0.4	0	M01461	Emx2
Early_NG	4.36081	0.95	0.457	0	M09962	Tcf4
Early_NG	2.36193	0.902	0.41	0	M01411	Pknox2
Early_NG	2.67673	0.898	0.406	0	M01389	Rax
Early_NG	2.8342	0.894	0.402	0	M04396	Lhx8
Early_NG	2.58708	0.896	0.404	0	M07047	Lhx2
Early_NG	2.15098	0.903	0.412	0	M00418	Tgif1
Early_NG	2.31241	0.906	0.415	0	M01488	Meis2
Early_NG	2.3289	0.881	0.39	0	M01371	Gbx1
Early_NG	2.13231	0.881	0.39	0	M07278	Dlx3
Early_NG	4.3244	0.943	0.452	0	M01716	Atoh1;Tcf3
Early_NG	3.70063	0.951	0.46	0	M10099	Tcf3
Early_NG	3.70063	0.951	0.46	0	M10402	Tcf3
Early_NG	2.52253	0.901	0.411	0	M01346	Tgif1
Early_NG	2.75087	0.902	0.412	0	M04312	Emx1
Early_NG	2.76905	0.9	0.41	0	M07988	Emx1
Early_NG	4.82621	0.937	0.447	0	M09977	Lyl1
Early_NG	4.82621	0.937	0.447	0	M10285	Lyl1
Early_NG	2.75993	0.896	0.406	0	M00099	Prrx2
Early_NG	2.76544	0.888	0.398	0	M01415	Shox2
Early_NG	2.63952	0.896	0.406	0	M01475	Evx1
Early_NG	3.67966	0.958	0.468	0	M00804	Myf6;Myod1;Tcf3
Early_NG	2.49967	0.892	0.403	0	M01427	Nkx1-2
Early_NG	2.78541	0.882	0.394	0	M01417	Alx4
Early_NG	3.35965	0.954	0.466	0	M09721	Tcf3
Early_NG	2.66477	0.934	0.447	0	M03919	Snai2
Early_NG	5.84354	0.935	0.448	0	M04195	Tcf21
Early_NG	3.05304	0.925	0.44	0	M04184	Nhlh1
Early_NG	6.48708	0.934	0.449	0	M10019	Olig2
Early_NG	6.48708	0.934	0.449	0	M10329	Olig2
Early_NG	2.9973	0.891	0.407	0	M04445	Uncx
Early_NG	4.41841	0.935	0.451	0	M04570	Msc
Early_NG	2.62957	0.883	0.399	0	M01325	Lhx2
Early_NG	2.72385	0.877	0.393	0	M01327	Vax2
Early_NG	4.54967	0.957	0.473	0	M02781	Myf6
Early_NG	2.69322	0.89	0.407	0	M04373	Hoxd3
Early_NG	2.28912	0.881	0.398	0	M01431	Barx2
Early_NG	2.5071	0.914	0.432	0	M00058	Nhlh1
Early_NG	2.55727	0.888	0.406	0	M01401	Lbx2
Early_NG	2.7046	0.89	0.409	0	M04368	Hoxa2
Early_NG	2.81703	0.904	0.423	0	M08981	Vsx1
Early_NG	2.57972	0.896	0.416	0	M04314	Emx2
Early_NG	5.80119	0.932	0.453	0	M09703	Olig2
Early_NG	2.6373	0.88	0.401	0	M04403	Mnx1
Early_NG	3.49999	0.915	0.437	0	M10407	Twist1
Early_NG	2.40293	0.883	0.405	0	M04451	Vsx2
Early_NG	2.40293	0.883	0.405	0	M08015	Vsx1
Early_NG	3.28533	0.912	0.436	0	M10103	Twist1
Early_NG	2.13555	0.893	0.418	0	M01419	Meis1
Early_NG	5.67666	0.927	0.452	0	M07609	Neurog2
Early_NG	2.41971	0.875	0.4	0	M01367	Lhx9
Early_NG	4.3965	0.952	0.477	0	M02088	Tcf3
Early_NG	2.68139	0.893	0.419	0	M10404	Tgif1
Early_NG	2.59323	0.878	0.404	0	M01337	Hoxa3
Early_NG	2.90745	0.922	0.449	0	M01288	Neurod1
Early_NG	2.47431	0.881	0.408	0	M04415	Nkx6-1
Early_NG	2.20995	0.92	0.447	0	M04931	Tcf12
Early_NG	2.95291	0.917	0.445	0	M00698	Tcf12
Early_NG	2.37378	0.894	0.422	0	M01459	Pknox1
Early_NG	2.73552	0.884	0.412	0	M04343	Hoxa1
Early_NG	2.43929	0.925	0.453	0	M10064	Snai2
Early_NG	2.53708	0.878	0.406	0	M01477	Pou3f2
Early_NG	2.57332	0.874	0.402	0	M08912	En1
Early_NG	2.5263	0.89	0.419	0	M00437	Vsx2
Early_NG	2.59738	0.882	0.411	0	M01474	Esx1
Early_NG	4.09982	0.951	0.48	0	M00002	Tcf3
Early_NG	2.38149	0.881	0.411	0	M04299	Dlx1
Early_NG	2.38149	0.881	0.411	0	M08041	Dlx1
Early_NG	3.53598	0.94	0.47	0	M03880	Myf5
Early_NG	2.50666	0.888	0.419	0	M01438	Pdx1
Early_NG	2.18086	0.878	0.409	0	M10101	Tgif1
Early_NG	3.45838	0.915	0.447	0	M00175	Tfap4
Early_NG	3.8383	0.933	0.465	0	M08951	Myf6
Early_NG	2.36176	0.874	0.406	0	M01354	Pou2f1
Early_NG	2.63357	0.887	0.42	0	M01355	Alx3
Early_NG	2.55972	0.882	0.416	0	M04387	Lhx6
Early_NG	2.48207	0.86	0.394	0	M08949	Lhx6
Early_NG	2.43057	0.873	0.408	0	M01423	Arx
Early_NG	2.50418	0.883	0.418	0	M01448	Hoxd1
Early_NG	9.32196	0.926	0.461	0	M10315	Neurog2
Early_NG	2.50906	0.877	0.413	0	M01424	Hoxb4
Early_NG	2.4364	0.89	0.427	0	M01330	Hoxb3
Early_NG	2.43105	0.883	0.42	0	M01348	Prrx1
Early_NG	9.00944	0.927	0.464	0	M09674	Atoh1
Early_NG	3.31562	0.927	0.464	0	M09951	Tcf12
Early_NG	2.64528	0.873	0.411	0	M07385	Lhx2
Early_NG	2.15724	0.919	0.458	0	M10370	Snai2
Early_NG	2.55994	0.908	0.448	0	M04035	Meis3
Early_NG	6.84365	0.915	0.455	0	M10296	Msgn1
Early_NG	2.49395	0.875	0.416	0	M01376	Prrx2
Early_NG	2.83214	0.906	0.447	0	M04039	Tgif1
Early_NG	4.08292	0.935	0.477	0	M07469	Lyl1;Nhlh2;Tal1
Early_NG	2.92567	0.907	0.449	0	M04041	Tgif2
Early_NG	2.58793	0.863	0.405	0	M07425	Msx2
Early_NG	2.58793	0.863	0.405	0	M02288	Plac8
Early_NG	2.46422	0.882	0.425	0	M01452	Hoxa5
Early_NG	8.88798	0.923	0.466	0	M09870	Atoh1
Early_NG	8.88798	0.923	0.466	0	M10182	Atoh1
Early_NG	2.10184	0.859	0.402	0	M01486	Dlx4
Early_NG	2.26625	0.902	0.446	0	M01860	Tfap4
Early_NG	2.40339	0.877	0.422	0	M01319	Hoxb5
Early_NG	5.33557	0.912	0.457	0	M04183	Neurog2
Early_NG	2.4627	0.872	0.417	0	M04399	Meox2
Early_NG	3.13751	0.946	0.491	0	M00929	Myf6;Myod1;Tcf3
Early_NG	2.50702	0.908	0.454	0	M00068	Nhlh1
Early_NG	7.81228	0.918	0.464	0	M07075	Atoh1
Early_NG	2.99387	0.9	0.446	0	M10097	Tfap4
Early_NG	2.23734	0.883	0.43	0	M01386	Evx2
Early_NG	9.71238	0.918	0.465	0	M09997	Neurod1
Early_NG	9.71238	0.918	0.465	0	M10304	Neurod1
Early_NG	4.30468	0.946	0.493	0	M00184	Myod1
Early_NG	3.27481	0.906	0.454	0	M00176	Tfap4
Early_NG	9.26177	0.919	0.467	0	M09701	Neurod1
Early_NG	2.56431	0.867	0.416	0	M04398	Meox1
Early_NG	2.24783	0.86	0.409	0	M08003	Pou6f1
Early_NG	8.80827	0.918	0.467	0	M09998	Neurod2
Early_NG	7.12659	0.926	0.476	0	M00993	Tal1
Early_NG	2.35937	0.856	0.406	0	M01439	Dlx1
Early_NG	3.59045	0.889	0.44	0	M04185	Olig1
Early_NG	2.55637	0.873	0.424	0	M04347	Hoxb2
Early_NG	2.24381	0.853	0.404	0	M01336	Hoxa7
Early_NG	2.21105	0.863	0.415	0	M01356	Phox2b
Early_NG	2.07151	0.855	0.407	0	M01394	Hoxa7
Early_NG	2.17758	0.859	0.412	0	M01370	Hoxa4
Early_NG	2.51313	0.873	0.426	0	M01385	Pax4
Early_NG	2.41601	0.88	0.433	0	M01397	Vax1
Early_NG	2.6808	0.907	0.46	0	M04038	Pknox2
Early_NG	2.07992	0.9	0.453	0	M05606	Zfp691
Early_NG	9.2404	0.914	0.467	0	M10305	Neurod2
Early_NG	2.04243	0.85	0.403	0	M07603	Dlx3
Early_NG	2.0218	0.882	0.436	0	M00419	Meis1
Early_NG	2.39902	0.854	0.408	0	M04394	Lhx4
Early_NG	8.21197	0.916	0.471	0	M00066	Tal1;Tcf3
Early_NG	2.28065	0.865	0.42	0	M01235	Pdx1
Early_NG	2.20303	0.909	0.465	0	M08671	Dlx3;Tfap4
Early_NG	2.36083	0.866	0.422	0	M08770	Hoxa3
Early_NG	3.28539	0.912	0.469	0	M04037	Pknox2
Early_NG	2.15861	0.861	0.418	0	M01323	Otp
Early_NG	2.24604	0.858	0.415	0	M01458	Uncx
Early_NG	2.5414	0.855	0.412	0	M04392	Lmx1a
Early_NG	2.79837	0.93	0.488	0	M03877	Ascl1
Early_NG	2.51811	0.875	0.433	0	M01326	Gsx2
Early_NG	3.93438	0.888	0.446	0	M04161	Bhlha15
Early_NG	5.38284	0.898	0.457	0	M01808	Mycn
Early_NG	7.90712	0.912	0.472	0	M00070	Tal1;Tcf4
Early_NG	2.25512	0.876	0.436	0	M04321	Evx2
Early_NG	2.05236	0.86	0.421	0	M01391	Pax6
Early_NG	7.43015	0.91	0.472	0	M00065	Tal1;Tcf3
Early_NG	6.06679	0.901	0.463	0	Atoh7-Custom	Atoh7
Early_NG	6.8195	0.908	0.471	0	M02927	Tcf3
Early_NG	3.39546	0.882	0.445	0	M04186	Olig2
Early_NG	2.67166	0.902	0.466	0	M04036	Pknox1
Early_NG	3.43706	0.886	0.45	0	M04165	Bhlhe23
Early_NG	2.10382	0.868	0.432	0	M07111	Meis1
Early_NG	3.43706	0.886	0.45	0	M08028	Bhlhe22
Early_NG	3.67662	0.884	0.449	0	M01287	Neurod1;Neurod2
Early_NG	5.04707	0.896	0.461	0	M04160	Atoh1
Early_NG	3.67662	0.884	0.449	0	M04182	Neurod2
Early_NG	3.96203	0.888	0.453	0	M09790	Twist1
Early_NG	2.16578	0.844	0.41	0	M01320	Prop1
Early_NG	2.02976	0.85	0.416	0	M01418	Lhx1
Early_NG	3.05304	0.924	0.491	0	M00693	Tcf3
Early_NG	8.2811	0.903	0.47	0	M03804	Tal1
Early_NG	2.68031	0.894	0.461	0	M04040	Tgif2lx1
Early_NG	3.3279	0.882	0.45	0	M04164	Bhlhe22
Early_NG	3.3279	0.882	0.45	0	M08027	Bhlhe23
Early_NG	9.08102	0.904	0.473	0	M09776	Neurod1
Early_NG	2.68786	0.93	0.499	0	M10264	Tcf12
Early_NG	3.88051	0.883	0.452	0	M07999	Neurog1
Early_NG	2.25111	0.867	0.437	0	M01402	Hoxa2
Early_NG	3.31436	0.879	0.449	0	M04187	Olig3
Early_NG	2.53589	0.899	0.47	0	M04031	Meis3
Early_NG	2.14342	0.85	0.422	0	M04425	Pdx1
Early_NG	3.03002	0.926	0.499	0	M00001	Myod1
Early_NG	2.16075	0.854	0.427	0	M01338	Hoxd3
Early_NG	2.4302	0.92	0.494	0	M00071	Tcf3
Early_NG	2.61323	0.9	0.475	0	M04033	Meis2
Early_NG	3.00423	0.884	0.459	0	M04192	Tfap4
Early_NG	2.10872	0.843	0.42	0	M04446	Vax1
Early_NG	2.10872	0.843	0.42	0	M04447	Vax2
Early_NG	3.76572	0.916	0.497	0	M07422	Ascl1
Early_NG	2.30123	0.882	0.463	0	M10411	Vsx2
Early_NG	2.24335	0.899	0.482	0	M08445	Fli1;Tfap4
Early_NG	2.02875	0.856	0.441	0	M04320	Evx1
Early_NG	2.18118	0.849	0.441	0	M01487	Hoxa1
Early_NG	2.88647	0.861	0.462	0	M07983	Bhlha15
Early_NG	2.39095	0.863	0.464	0	M08006	Twist2
Early_NG	2.03563	0.836	0.466	0	M03575	Nhlh2
Early_NG	2.12068	0.842	0.473	0	M08411	Bhlha15;Rfx3
Rod	8.90139	0.998	0.399	1.44111e-244	M04418	Otx1
Rod	8.72648	0.998	0.399	3.49002e-241	M04422	Otx1
Rod	8.6843	1	0.4	1.16038e-234	M04420	Otx2
Rod	2.76036	0.981	0.485	1.09255e-216	M10117	Zeb1
Rod	2.76036	0.981	0.485	1.09255e-216	M10414	Zeb1
Rod	3.8174	0.998	0.429	1.71277e-214	M06984	Rax
Rod	9.77893	1	0.404	7.27848e-213	M09680	Crx
Rod	2.68129	0.988	0.477	3.93405e-212	M07371	Zeb1
Rod	2.57029	0.981	0.481	2.05631e-211	M04831	Zeb1
Rod	2.64881	0.979	0.488	1.5405e-210	M09672	Zeb1
Rod	3.61991	0.998	0.432	5.00295e-209	M06956	Prrxl1
Rod	2.66728	0.991	0.485	7.05746e-209	M07235	Zeb1
Rod	3.53964	0.998	0.433	8.09295e-207	M06926	Arx
Rod	3.53964	0.998	0.433	8.09295e-207	M06932	Shox2
Rod	9.35722	1	0.403	8.33891e-207	M09888	Crx
Rod	9.35722	1	0.403	8.33891e-207	M10201	Crx
Rod	8.9969	1	0.404	1.39358e-202	M07081	Crx
Rod	3.34282	0.989	0.436	4.99097e-202	M06994	Mixl1
Rod	4.82124	1	0.419	1.84632e-199	M01229	Gtf2ird1
Rod	2.23278	0.959	0.487	2.78526e-195	M00073	Zeb1
Rod	7.88358	1	0.407	3.27829e-195	M04305	Dmbx1
Rod	6.88102	1	0.405	5.65213e-194	M01712	Crx
Rod	7.96639	1	0.406	6.4586e-194	M04325	Gsc2
Rod	7.63288	1	0.408	2.95835e-193	M04505	Pitx1
Rod	7.03703	1	0.409	5.44519e-193	M01428	Gsc
Rod	6.84748	1	0.408	1.94772e-192	M04421	Otx2
Rod	7.69044	1	0.407	2.46429e-191	M08895	Pitx1;Pitx2;Pitx3
Rod	3.45306	0.995	0.433	4.30903e-191	M06790	Zbtb12
Rod	7.51651	1	0.406	5.63867e-191	M07352	Crx
Rod	2.86208	0.979	0.447	1.90899e-190	M04281	Alx4
Rod	7.9061	1	0.407	2.25599e-190	M04428	Pitx1
Rod	7.08365	1	0.406	7.28008e-190	M01436	Crx
Rod	6.93636	1	0.407	1.05803e-189	M01719	Otx2
Rod	5.68909	1	0.411	5.63633e-189	M07055	Pitx1
Rod	2.27954	0.982	0.488	1.98906e-188	M07367	Snai2
Rod	4.42726	1	0.42	2.60175e-188	M03838	Otx1
Rod	7.95328	1	0.406	5.35792e-188	M04326	Gsc
Rod	5.35917	1	0.411	2.62212e-187	M04423	Otx1
Rod	6.98322	1	0.407	2.73563e-187	M04623	Otx2
Rod	2.88917	0.989	0.445	5.1337e-187	M06974	Prrx2
Rod	8.74281	1	0.405	8.72901e-187	M10021	Otx2
Rod	2.87968	0.988	0.445	2.91702e-186	M06946	Prrx1
Rod	7.95101	1	0.407	4.05583e-185	M04429	Pitx3
Rod	2.55815	0.984	0.462	6.6152e-185	M08997	Gata3
Rod	2.82498	0.988	0.447	1.06696e-184	M06980	Mixl1
Rod	5.6287	1	0.411	1.64396e-184	M07392	Pitx3
Rod	2.13554	0.951	0.495	2.68797e-184	M00413	Zeb1
Rod	2.76818	0.979	0.456	3.41193e-183	M08728	Eomes;Pitx1
Rod	7.59296	1	0.407	1.26233e-182	M10338	Pitx1
Rod	2.29398	0.982	0.48	4.63189e-179	M03582	Twist1
Rod	2.95022	0.988	0.434	4.6025e-178	M04419	Otx1
Rod	6.92378	1	0.409	1.95197e-177	M01484	Pitx1
Rod	2.20883	0.965	0.486	5.46506e-177	M09822	Zeb1
Rod	2.03736	0.943	0.492	9.85509e-177	M09007	Zeb1
Rod	2.53935	0.975	0.463	1.20269e-176	M04308	Prrxl1
Rod	2.19881	0.977	0.49	1.95441e-176	M04806	Tcf12
Rod	2.54084	0.977	0.468	7.53608e-176	M04430	Prop1
Rod	6.46248	1	0.406	4.23202e-175	M01343	Pitx3
Rod	3.75019	0.996	0.427	4.77369e-175	M08477	Foxj2;Pitx1
Rod	4.70367	1	0.413	8.29846e-174	M00623	Crx;Rax
Rod	3.43863	0.998	0.429	2.16955e-172	M01826	Pitx1
Rod	3.56714	0.995	0.426	1.14532e-171	M08733	Hoxa3;Pitx1
Rod	5.95971	0.998	0.41	6.99657e-170	M01387	Otx2
Rod	2.84787	0.986	0.445	9.58803e-170	M08501	Hoxb2;Pitx1
Rod	6.15779	1	0.41	2.00479e-169	M01366	Otx1
Rod	2.34283	0.968	0.465	3.86621e-169	M04280	Alx3
Rod	3.80932	1	0.42	1.12992e-168	M07057	Pitx3
Rod	3.61964	0.995	0.423	2.83165e-167	M00127	Gata1
Rod	2.46406	0.966	0.482	1.41945e-166	M04432	Prrx1
Rod	2.34232	0.965	0.478	1.35966e-165	M04427	Phox2b
Rod	2.07006	0.956	0.47	3.0089e-159	M04282	Arx
Rod	2.03907	0.958	0.469	8.87696e-158	M04286	Arx
Rod	2.06523	0.963	0.473	7.16502e-156	M04285	Alx4
Rod	4.87714	0.998	0.413	8.4734e-156	M01735	Pitx3
Rod	2.00018	0.958	0.478	6.53911e-152	M07430	Snai1
Rod	2.09626	0.949	0.485	9.19167e-146	M04426	Phox2a
Rod	2.17034	0.968	0.464	1.90783e-140	M01877	Gata2
Rod	2.49265	0.984	0.444	1.1797e-134	M07428	Six3
Rod	2.04759	0.975	0.46	3.52896e-127	M06736	Zfp354b

## Sheet: 13 LGS scRNAseq cell counts
row.names	ct	count	frac	time
1	AC	0	0	E18
2	BC	0	0	E18
3	Cone	0	0	E18
4	Cone_p	0	0	E18
5	Early_NG	484	0.088	E18
6	Early_RPC	3892	0.705	E18
7	HC	25	0.005	E18
8	Late_NG	2	0	E18
9	Late_RPC	0	0	E18
10	MG	0	0	E18
11	RGC	1119	0.203	E18
12	Rod	0	0	E18
13	AC	0	0	E21
14	BC	0	0	E21
15	Cone	0	0	E21
16	Cone_p	40	0.012	E21
17	Early_NG	350	0.103	E21
18	Early_RPC	1518	0.446	E21
19	HC	290	0.085	E21
20	Late_NG	6	0.002	E21
21	Late_RPC	1	0	E21
22	MG	0	0	E21
23	RGC	1202	0.353	E21
24	Rod	0	0	E21
25	AC	0	0	E24
26	BC	0	0	E24
27	Cone	0	0	E24
28	Cone_p	337	0.072	E24
29	Early_NG	379	0.081	E24
30	Early_RPC	1748	0.375	E24
31	HC	701	0.15	E24
32	Late_NG	2	0	E24
33	Late_RPC	0	0	E24
34	MG	0	0	E24
35	RGC	1492	0.32	E24
36	Rod	0	0	E24
37	AC	109	0.018	E26
38	BC	0	0	E26
39	Cone	0	0	E26
40	Cone_p	448	0.074	E26
41	Early_NG	549	0.091	E26
42	Early_RPC	1683	0.279	E26
43	HC	1287	0.213	E26
44	Late_NG	37	0.006	E26
45	Late_RPC	42	0.007	E26
46	MG	0	0	E26
47	RGC	1887	0.312	E26
48	Rod	0	0	E26
49	AC	2088	0.302	P1
50	BC	0	0	P1
51	Cone	10	0.001	P1
52	Cone_p	332	0.048	P1
53	Early_NG	147	0.021	P1
54	Early_RPC	53	0.008	P1
55	HC	449	0.065	P1
56	Late_NG	452	0.065	P1
57	Late_RPC	1950	0.282	P1
58	MG	2	0	P1
59	RGC	1437	0.208	P1
60	Rod	0	0	P1
61	AC	3252	0.396	P12
62	BC	2260	0.275	P12
63	Cone	954	0.116	P12
64	Cone_p	130	0.016	P12
65	Early_NG	1	0	P12
66	Early_RPC	0	0	P12
67	HC	173	0.021	P12
68	Late_NG	244	0.03	P12
69	Late_RPC	150	0.018	P12
70	MG	647	0.079	P12
71	RGC	380	0.046	P12
72	Rod	30	0.004	P12
73	AC	1872	0.355	P17
74	BC	2096	0.397	P17
75	Cone	405	0.077	P17
76	Cone_p	0	0	P17
77	Early_NG	0	0	P17
78	Early_RPC	0	0	P17
79	HC	192	0.036	P17
80	Late_NG	51	0.01	P17
81	Late_RPC	7	0.001	P17
82	MG	350	0.066	P17
83	RGC	273	0.052	P17
84	Rod	31	0.006	P17
85	AC	1600	0.316	P21
86	BC	1425	0.282	P21
87	Cone	1537	0.304	P21
88	Cone_p	0	0	P21
89	Early_NG	0	0	P21
90	Early_RPC	0	0	P21
91	HC	1	0	P21
92	Late_NG	0	0	P21
93	Late_RPC	0	0	P21
94	MG	194	0.038	P21
95	RGC	211	0.042	P21
96	Rod	89	0.018	P21
97	AC	1263	0.323	P4
98	BC	3	0.001	P4
99	Cone	9	0.002	P4
100	Cone_p	468	0.12	P4
101	Early_NG	50	0.013	P4
102	Early_RPC	5	0.001	P4
103	HC	124	0.032	P4
104	Late_NG	393	0.101	P4
105	Late_RPC	1374	0.352	P4
106	MG	0	0	P4
107	RGC	219	0.056	P4
108	Rod	0	0	P4
109	AC	1745	0.398	P8
110	BC	540	0.123	P8
111	Cone	82	0.019	P8
112	Cone_p	826	0.189	P8
113	Early_NG	5	0.001	P8
114	Early_RPC	2	0	P8
115	HC	83	0.019	P8
116	Late_NG	322	0.073	P8
117	Late_RPC	382	0.087	P8
118	MG	94	0.021	P8
119	RGC	300	0.068	P8
120	Rod	0	0	P8

## Sheet: 13 LGS scATACseq cell counts
row.names	ct	count	frac	time
1	AC	2	0	E18
2	BC	0	0	E18
3	Cone	2	0	E18
4	Cone_p	0	0	E18
5	Early_NG	785	0.102	E18
6	Early_RPC	5503	0.718	E18
7	HC	37	0.005	E18
8	Late_NG	0	0	E18
9	Late_RPC	0	0	E18
10	MG	0	0	E18
11	RGC	1337	0.174	E18
12	Rod	0	0	E18
13	AC	32	0.005	E21
14	BC	0	0	E21
15	Cone	12	0.002	E21
16	Cone_p	4	0.001	E21
17	Early_NG	1066	0.17	E21
18	Early_RPC	3023	0.481	E21
19	HC	271	0.043	E21
20	Late_NG	0	0	E21
21	Late_RPC	0	0	E21
22	MG	0	0	E21
23	RGC	1881	0.299	E21
24	Rod	0	0	E21
25	AC	809	0.062	E24
26	BC	6	0	E24
27	Cone	57	0.004	E24
28	Cone_p	1255	0.097	E24
29	Early_NG	1880	0.145	E24
30	Early_RPC	5273	0.407	E24
31	HC	942	0.073	E24
32	Late_NG	18	0.001	E24
33	Late_RPC	59	0.005	E24
34	MG	0	0	E24
35	RGC	2662	0.205	E24
36	Rod	0	0	E24
37	AC	707	0.077	E26
38	BC	0	0	E26
39	Cone	97	0.011	E26
40	Cone_p	1143	0.125	E26
41	Early_NG	1203	0.131	E26
42	Early_RPC	3562	0.389	E26
43	HC	709	0.077	E26
44	Late_NG	58	0.006	E26
45	Late_RPC	113	0.012	E26
46	MG	2	0	E26
47	RGC	1561	0.171	E26
48	Rod	0	0	E26
49	AC	2168	0.213	P1
50	BC	13	0.001	P1
51	Cone	934	0.092	P1
52	Cone_p	1154	0.113	P1
53	Early_NG	178	0.017	P1
54	Early_RPC	145	0.014	P1
55	HC	443	0.043	P1
56	Late_NG	751	0.074	P1
57	Late_RPC	3523	0.346	P1
58	MG	6	0.001	P1
59	RGC	878	0.086	P1
60	Rod	0	0	P1
61	AC	5580	0.264	P12
62	BC	8877	0.42	P12
63	Cone	3818	0.181	P12
64	Cone_p	7	0	P12
65	Early_NG	0	0	P12
66	Early_RPC	19	0.001	P12
67	HC	255	0.012	P12
68	Late_NG	472	0.022	P12
69	Late_RPC	2004	0.095	P12
70	MG	81	0.004	P12
71	RGC	25	0.001	P12
72	Rod	0	0	P12
73	AC	4558	0.319	P17
74	BC	5977	0.419	P17
75	Cone	2304	0.161	P17
76	Cone_p	0	0	P17
77	Early_NG	0	0	P17
78	Early_RPC	14	0.001	P17
79	HC	357	0.025	P17
80	Late_NG	8	0.001	P17
81	Late_RPC	520	0.036	P17
82	MG	460	0.032	P17
83	RGC	77	0.005	P17
84	Rod	0	0	P17
85	AC	4476	0.262	P21
86	BC	5489	0.322	P21
87	Cone	4635	0.272	P21
88	Cone_p	0	0	P21
89	Early_NG	0	0	P21
90	Early_RPC	5	0	P21
91	HC	313	0.018	P21
92	Late_NG	0	0	P21
93	Late_RPC	12	0.001	P21
94	MG	871	0.051	P21
95	RGC	701	0.041	P21
96	Rod	566	0.033	P21
97	AC	2831	0.287	P4
98	BC	250	0.025	P4
99	Cone	1055	0.107	P4
100	Cone_p	629	0.064	P4
101	Early_NG	16	0.002	P4
102	Early_RPC	31	0.003	P4
103	HC	242	0.025	P4
104	Late_NG	824	0.084	P4
105	Late_RPC	3561	0.362	P4
106	MG	4	0	P4
107	RGC	407	0.041	P4
108	Rod	0	0	P4
109	AC	5320	0.286	P8
110	BC	4204	0.226	P8
111	Cone	3642	0.196	P8
112	Cone_p	76	0.004	P8
113	Early_NG	14	0.001	P8
114	Early_RPC	12	0.001	P8
115	HC	291	0.016	P8
116	Late_NG	1285	0.069	P8
117	Late_RPC	3617	0.195	P8
118	MG	14	0.001	P8
119	RGC	114	0.006	P8
120	Rod	0	0	P8
