# Supplementary material for: Heterochronic transcription factor expression drives cone-dominant retina development in 13-lined ground squirrels
Source: eLife. 2026 Feb 6;14:RP108485. doi: 10.7554/eLife.108485 (PMC12880807; doi:10.7554/eLife.108485)
Supplement: Supplementary file 3. [file elife-108485-supp3.xlsx]

## Sheet: Sheet 1
13-LGS_Genes
