# Supplementary material for: Heterochronic transcription factor expression drives cone-dominant retina development in 13-lined ground squirrels
Source: eLife. 2026 Feb 6;14:RP108485. doi: 10.7554/eLife.108485 (PMC12880807; doi:10.7554/eLife.108485)
Supplement: Supplementary file 4. [file elife-108485-supp4.zip]

Archive with 1 entries (1 files):
- Supplementary File 4Genes and accessible transcription factor motifs showing differential activity between 13LGS and mouse in latestage progenitors and differentiating photoreceptors.xlsx
